# Supplementary material for: Identification of a Ferroptosis-Related Signature Model Including mRNAs and lncRNAs for Predicting Prognosis and Immune Activity in Hepatocellular Carcinoma
Source: Front Oncol. 2021 Sep 9;11:738477. doi: 10.3389/fonc.2021.738477 (PMC8458836; doi:10.3389/fonc.2021.738477)
Supplement: Supplementary file 2 [file DataSheet_2.zip › Supplementary Table 2.xlsx]

## Sheet: Sheet1
probes	moduleColor
HMOX1	blue
MUC1	blue
CISD1	blue
TP53	blue
PML	blue
VDAC2	blue
FH	blue
ISCU	blue
CD44	blue
PRDX6	blue
CA9	blue
PROM2	blue
CAV1	blue
ATP5MC3	blue
ACSF2	blue
NOX1	blue
CYBB	blue
NOX4	blue
DUOX2	blue
FLT3	blue
TF	blue
TFR2	blue
SLC38A1	blue
SLC1A5	blue
CARS1	blue
ALOX5	blue
ALOX12B	blue
ALOXE3	blue
ATG4D	blue
GABARAPL2	blue
PEBP1	blue
SOCS1	blue
CDO1	blue
ABCC1	blue
HILPDA	blue
IFNG	blue
MIOX	blue
PTGS2	blue
NCF2	blue
ALB	blue
BNIP3	blue
DDIT4	blue
ASNS	blue
JDP2	blue
PCK2	blue
VLDLR	blue
GPT2	blue
SLC7A5	blue
HERPUD1	blue
RGS4	blue
BLOC1S5-TXNDC5	blue
IL6	blue
HSD17B11	blue
SLC2A1	blue
SLC2A3	blue
SLC2A6	blue
TFAP2C	blue
HIC1	blue
CAPG	blue
HNF4A	blue
YWHAE	blue
CRYAB	blue
HSBP1	blue
HSPB1	brown
HSF1	brown
ATF4	brown
CDKN1A	brown
CBS	brown
SESN2	brown
CHMP6	brown
GCH1	brown
RPL8	brown
SCP2	brown
HRAS	brown
GLS2	brown
GOT1	brown
PHKG2	brown
ACO1	brown
GABARAPL1	brown
WIPI2	brown
EGFR	brown
BID	brown
EGLN2	brown
TAZ	brown
LONP1	brown
SELENOS	brown
TSC22D3	brown
DDIT3	brown
LURAP1L	brown
TRIB3	brown
GDF15	brown
TUBE1	brown
CEBPG	brown
STEAP3	brown
MAP3K5	brown
MT1G	grey
FTMT	grey
PLIN2	grey
NOX3	grey
NOX5	grey
ALOX15	grey
ALOX15B	grey
CHAC1	grey
NOS2	grey
MT3	grey
ANGPTL7	grey
DRD5	grey
DRD4	grey
SLC2A14	grey
NGB	grey
GPX4	turquoise
RB1	turquoise
GCLC	turquoise
NFE2L2	turquoise
SLC40A1	turquoise
FANCD2	turquoise
HSPA5	turquoise
HELLS	turquoise
SCD	turquoise
FADS2	turquoise
SRC	turquoise
STAT3	turquoise
MTOR	turquoise
NFS1	turquoise
TP63	turquoise
ENPP2	turquoise
ACSL3	turquoise
OTUB1	turquoise
BRD4	turquoise
NF2	turquoise
ARNTL	turquoise
HIF1A	turquoise
JUN	turquoise
TMBIM4	turquoise
LAMP2	turquoise
ZFP36	turquoise
CHMP5	turquoise
IREB2	turquoise
CS	turquoise
DUOX1	turquoise
PIK3CA	turquoise
ACSL4	turquoise
LPCAT3	turquoise
NRAS	turquoise
KRAS	turquoise
TFRC	turquoise
ATG5	turquoise
NCOA4	turquoise
ALOX12	turquoise
ULK1	turquoise
ATG3	turquoise
BECN1	turquoise
MAP1LC3A	turquoise
ATG16L1	turquoise
WIPI1	turquoise
SNX4	turquoise
ATG13	turquoise
ULK2	turquoise
SAT1	turquoise
MAPK1	turquoise
ZEB1	turquoise
DPP4	turquoise
CDKN2A	turquoise
MYB	turquoise
MAPK8	turquoise
MAPK9	turquoise
MAPK14	turquoise
PRKAA2	turquoise
PRKAA1	turquoise
ELAVL1	turquoise
BAP1	turquoise
ACVR1B	turquoise
TGFBR1	turquoise
EPAS1	turquoise
ANO6	turquoise
LPIN1	turquoise
HMGB1	turquoise
TNFAIP3	turquoise
TLR4	turquoise
ATF3	turquoise
ATM	turquoise
YY1AP1	turquoise
IDH1	turquoise
SIRT1	turquoise
FBXW7	turquoise
PANX1	turquoise
DNAJB6	turquoise
BACH1	turquoise
DUSP1	turquoise
OXSR1	turquoise
SLC1A4	turquoise
TXNIP	turquoise
PSAT1	turquoise
ZNF419	turquoise
KLHL24	turquoise
ZFP69B	turquoise
ATP6V1G2	turquoise
VEGFA	turquoise
ARRDC3	turquoise
EIF2S1	turquoise
CXCL2	turquoise
RELA	turquoise
AGPAT3	turquoise
SETD1B	turquoise
IL33	turquoise
HAMP	turquoise
SLC2A12	turquoise
EIF2AK4	turquoise
SP1	turquoise
HBA1	turquoise
NNMT	turquoise
STMN1	turquoise
RRM2	turquoise
GABPB1	turquoise
AURKA	turquoise
RIPK1	turquoise
HMGCR	turquoise
FDFT1	turquoise
ACACA	turquoise
SQLE	turquoise
SLC7A11	yellow
AKR1C1	yellow
AKR1C2	yellow
AKR1C3	yellow
SQSTM1	yellow
NQO1	yellow
FTH1	yellow
SLC3A2	yellow
CISD2	yellow
AIFM2	yellow
EMC2	yellow
G6PD	yellow
PGD	yellow
KEAP1	yellow
ATG7	yellow
MAPK3	yellow
MTDH	yellow
UBC	yellow
TXNRD1	yellow
SRXN1	yellow
GPX2	yellow
FTL	yellow
MAFG	yellow
SLC2A8	yellow
PLIN4	yellow
PRDX1	yellow
GCLM	yellow
GSS	yellow
