# Supplementary material for: Identification of a Ferroptosis-Related Signature Model Including mRNAs and lncRNAs for Predicting Prognosis and Immune Activity in Hepatocellular Carcinoma
Source: Front Oncol. 2021 Sep 9;11:738477. doi: 10.3389/fonc.2021.738477 (PMC8458836; doi:10.3389/fonc.2021.738477)
Supplement: Supplementary file 2 [file DataSheet_2.zip › Supplementary Table 3.xlsx]

## Sheet: Sheet1
gene	HR	HR.95L	HR.95H	pvalue			lncRNA	HR	HR.95L	HR.95H	pvalue
HMOX1	1.24302	1.08123	1.42903	0.00223063			AC005332.5	1.61649	1.20766	2.16372	0.00124508
CISD1	1.66346	1.20986	2.28713	0.00173238			AC009005.1	1.62276	1.31252	2.00632	7.75e-06
VDAC2	1.6832	1.21232	2.33699	0.00187162			AC010969.2	1.7937	1.19846	2.68459	0.004513
CA9	1.14279	1.05751	1.23495	0.000743056			AC099850.3	1.61492	1.3485	1.93396	1.88e-07
SLC38A1	1.35022	1.17172	1.55591	3.32e-05			AP001372.2	1.84085	1.15931	2.92305	0.00969385
SLC1A5	1.41293	1.25641	1.58894	7.9e-09			AP003068.1	1.45378	1.09725	1.92615	0.00914721
CARS1	1.74936	1.28393	2.38351	0.000394758			AC026401.3	1.56557	1.26544	1.93689	3.66e-05
CDO1	0.865425	0.792769	0.944739	0.00123545			WAC-AS1	1.82994	1.36081	2.46079	6.37e-05
ABCC1	1.41923	1.19165	1.69028	8.63e-05			AC245297.3	1.56699	1.21989	2.01286	0.000438525
HILPDA	1.47694	1.27517	1.71063	1.96e-07			AC009779.2	1.82019	1.31918	2.51148	0.000265908
NCF2	1.32069	1.12851	1.5456	0.000526712			AC092171.2	1.35857	1.08745	1.69728	0.00697293
ASNS	1.34992	1.14661	1.58927	0.000314887			CYTOR	1.38852	1.17628	1.63905	0.000105193
GPT2	0.841409	0.744564	0.95085	0.00564365			AC145207.5	2.47211	1.61878	3.77528	2.79e-05
SLC2A1	1.58048	1.34986	1.8505	1.29e-08			DANCR	1.31203	1.1216	1.53478	0.000688215
SLC2A6	1.26065	1.06246	1.49582	0.00795005			AC124798.1	1.60881	1.28208	2.0188	4.04e-05
CAPG	1.2365	1.09509	1.39617	0.000612769			SBF2-AS1	2.07101	1.39653	3.07123	0.000293186
HSF1	1.41723	1.11706	1.79808	0.0040849			NRSN2-AS1	1.68137	1.21644	2.324	0.00165335
ATF4	1.56578	1.19008	2.06007	0.00135946			SNHG12	1.55573	1.17819	2.05424	0.00183187
HRAS	1.40279	1.14354	1.72081	0.00116837			ZNF529-AS1	1.77981	1.20898	2.62017	0.00348083
GABARAPL1	0.756405	0.638949	0.895453	0.0011849			SNHG1	1.44426	1.15419	1.80723	0.00131084
LONP1	1.59148	1.12223	2.25694	0.00913496			AC006504.7	1.99853	1.42463	2.80362	6.09e-05
DDIT3	1.2647	1.06645	1.49981	0.00694363			AC093673.1	1.32604	1.08476	1.62098	0.00588887
TRIB3	1.28444	1.10218	1.49684	0.00134567			TMEM220-AS1	0.527628	0.397147	0.700979	1.03e-05
SLC7A11	1.43656	1.19784	1.72285	9.35e-05			AL355488.1	1.50375	1.12918	2.00257	0.00525093
AKR1C3	1.27852	1.07438	1.52144	0.00563535			PRRT3-AS1	1.44267	1.19505	1.74159	0.000136378
SQSTM1	1.37741	1.16431	1.6295	0.000188437			MYLK-AS1	1.67557	1.20397	2.33188	0.00220828
NQO1	1.10033	1.03171	1.17352	0.00361371			MELTF-AS1	1.42437	1.1205	1.81065	0.00386173
FTH1	1.42696	1.13278	1.79754	0.00254132			PTOV1-AS1	1.81451	1.22515	2.68738	0.00294587
G6PD	1.44345	1.28578	1.62046	5e-10			AL049840.5	1.43229	1.1062	1.85451	0.00641742
PGD	1.57804	1.30524	1.90784	2.47e-06			SNHG20	1.74217	1.2022	2.52467	0.00335838
ATG7	3.16729	1.80556	5.55601	5.81e-05			AC016747.1	1.76754	1.24637	2.50664	0.00139576
MAPK3	1.62171	1.20617	2.18041	0.00136944			AC007405.3	1.51892	1.16398	1.9821	0.00208282
TXNRD1	1.35716	1.15976	1.58816	0.000140037			AP001065.3	0.665932	0.542039	0.818143	0.000108358
SRXN1	1.68338	1.32051	2.14597	2.62e-05			SNHG30	1.41795	1.11359	1.80549	0.00461545
MAFG	1.75845	1.37204	2.2537	8.26e-06			NRAV	2.17622	1.6345	2.89749	1.01e-07
PRDX1	1.70435	1.32859	2.18639	2.72e-05			AL035461.2	1.34347	1.08362	1.66562	0.00709763
GCLM	1.45303	1.19148	1.77199	0.000224075			LINC00205	1.61015	1.22513	2.11618	0.000635007
GSS	1.65182	1.17719	2.31782	0.00368662			SREBF2-AS1	2.04534	1.38661	3.01702	0.000308452
							AL031985.3	3.56357	2.42999	5.22594	7.76e-11
							ZFPM2-AS1	1.47649	1.26858	1.71849	4.85e-07
							BACE1-AS	1.79263	1.29181	2.4876	0.000480012
							MYG1-AS1	1.87936	1.2957	2.72596	0.000883439
							AC087741.2	1.45033	1.14376	1.83908	0.0021507
							PPP1R14B-AS1	1.33718	1.07726	1.65981	0.00841762
							RNF216P1	2.10371	1.42777	3.09963	0.000169368
							MIR4435-2HG	1.5204	1.19499	1.93444	0.000650527
							AC015908.3	0.463955	0.342157	0.62911	7.7e-07
							ZEB1-AS1	2.21817	1.47942	3.32582	0.000115648
							AC008771.1	1.47983	1.10084	1.9893	0.00942013
							F11-AS1	0.659736	0.51705	0.841798	0.00082281
							GIHCG	1.44739	1.14192	1.83456	0.00223363
							AC115619.1	0.793096	0.702302	0.895629	0.00018628
							LINC00623	1.6004	1.17028	2.1886	0.00323393
							LINC00665	1.33379	1.09372	1.62657	0.00444515
							AP000240.1	1.6109	1.12878	2.29893	0.00860011
							MAPKAPK5-AS1	1.57769	1.20785	2.06079	0.000821225
							MIR210HG	1.58592	1.31137	1.91796	1.99e-06
							AC004816.1	1.70768	1.30395	2.23641	0.000100902
							LINC01138	2.10714	1.52017	2.92075	7.67e-06
							FOXD2-AS1	1.62398	1.29457	2.03722	2.76e-05
							PXN-AS1	1.59994	1.13548	2.25438	0.00722703
							LUCAT1	1.66272	1.32209	2.09111	1.38e-05
							THUMPD3-AS1	1.99676	1.39044	2.86746	0.000180321
							MSC-AS1	1.72779	1.38694	2.1524	1.07e-06
							AC020915.2	1.86741	1.28524	2.71328	0.00105119
							NCK1-DT	2.27859	1.41736	3.66313	0.000674047
							SNHG3	1.54708	1.28511	1.86247	4.03e-06
							AL355574.1	1.84466	1.36014	2.50176	8.2e-05
							LINC00942	1.28006	1.12173	1.46073	0.000247094
							AC010761.1	1.86642	1.27184	2.73895	0.001429
