# Supplementary material for: Identification of a Ferroptosis-Related Signature Model Including mRNAs and lncRNAs for Predicting Prognosis and Immune Activity in Hepatocellular Carcinoma
Source: Front Oncol. 2021 Sep 9;11:738477. doi: 10.3389/fonc.2021.738477 (PMC8458836; doi:10.3389/fonc.2021.738477)
Supplement: Supplementary file 2 [file DataSheet_2.zip › Supplementary Table 4.xlsx]

## Sheet: Sheet1
ONTOLOGY	ID	Description	GeneRatio	BgRatio	pvalue	p.adjust	qvalue	geneID	Count
BP	GO:0050900	leukocyte migration	106/989	499/18670	5.46669e-36	2.84323e-32	2.11244e-32	ABR/ADAM8/ANXA1/ATP1B3/C3AR1/CD44/CHGA/CCR1/COL1A1/COL1A2/CSF1/GPR183/EDN1/FCER1G/FOXJ1/GRB7/CXCL1/HCK/NCKAP1L/HMOX1/ICAM1/IGHA1/JCHAIN/IGKC/IGLC2/IGLC3/CXCL8/ITGA2/ITGA3/ITGAM/ITGAV/ITGAX/ITGB2/LGALS9/EPCAM/MMP1/MMP14/NBL1/CCN3/PGF/PIK3CD/PTAFR/PTN/RAC2/S100A8/S100A9/CCL2/CCL19/CCL20/CXCL6/CXCL5/SELL/SLC12A2/SRC/SYK/ADAM17/TGFB1/VAV1/CXCR4/PLA2G7/TNFRSF18/SLC7A7/SLC16A3/IL27RA/CXCL14/CD300A/PLCB…	106
BP	GO:0006909	phagocytosis	90/989	369/18670	1.49221e-35	3.8805e-32	2.88311e-32	ABR/ANXA1/FCER1G/FCGR2A/FCGR3A/FGR/HCK/NCKAP1L/IGHA1/IGHD/IGHG1/IGHG4/IGKC/IGLC2/IGLC3/IL2RG/ITGA2/ITGAM/ITGAV/ITGB2/LIMK1/MSR1/MYO10/NCF2/PRKCD/PTPRC/CCL2/SRC/SYK/TGFB1/TLR2/TYRO3/VAV1/WIPF1/SPHK1/RAB31/CD300A/SH3BP1/IGKV1-5/IGHV5-51/IGHV4-59/IGHV4-39/IGHV4-34/IGHV4-31/IGHV4-28/IGHV3-74/IGHV3-73/IGHV3-66/IGHV3-53/IGHV3-49/IGHV3-48/IGHV3-43/IGHV3-33/IGHV3-30/IGHV3-23/IGHV3-21/IGHV3-13/IGHV3-11/IG…	90
BP	GO:0002455	humoral immune response mediated by circulating immunoglobulin	58/989	150/18670	3.68057e-35	6.38088e-32	4.74083e-32	C1QC/FOXJ1/IGHA1/IGHD/IGHG1/IGHG4/IGKC/IGLC2/IGLC3/PTPRC/EXO1/IGKV1-5/IGHV5-51/IGHV4-59/IGHV4-39/IGHV4-34/IGHV4-31/IGHV4-28/IGHV3-74/IGHV3-73/IGHV3-66/IGHV3-53/IGHV3-49/IGHV3-48/IGHV3-43/IGHV3-33/IGHV3-30/IGHV3-23/IGHV3-21/IGHV3-13/IGHV3-11/IGHV2-70/IGHV2-26/IGHV1-69/IGHV1-58/IGHV1-24/IGHV1-18/IGLV7-43/IGLV3-27/IGLV3-25/IGLV3-21/IGLV3-19/IGLV3-1/IGLV2-23/IGLV2-14/IGLV2-11/IGLV2-8/IGLV1-51/IGLV1-4…	58
BP	GO:0006958	complement activation, classical pathway	55/989	137/18670	2.0423e-34	2.6555e-31	1.97297e-31	C1QC/IGHA1/IGHD/IGHG1/IGHG4/IGKC/IGLC2/IGLC3/IGKV1-5/IGHV5-51/IGHV4-59/IGHV4-39/IGHV4-34/IGHV4-31/IGHV4-28/IGHV3-74/IGHV3-73/IGHV3-66/IGHV3-53/IGHV3-49/IGHV3-48/IGHV3-43/IGHV3-33/IGHV3-30/IGHV3-23/IGHV3-21/IGHV3-13/IGHV3-11/IGHV2-70/IGHV2-26/IGHV1-69/IGHV1-58/IGHV1-24/IGHV1-18/IGLV7-43/IGLV3-27/IGLV3-25/IGLV3-21/IGLV3-19/IGLV3-1/IGLV2-23/IGLV2-14/IGLV2-11/IGLV2-8/IGLV1-51/IGLV1-47/IGLV1-44/IGLV1-…	55
BP	GO:0016064	immunoglobulin mediated immune response	66/989	218/18670	2.38807e-32	2.48407e-29	1.8456e-29	C1QC/CD27/FCER1G/FOXJ1/IGHA1/IGHD/IGHG1/IGHG4/IGKC/IGLC2/IGLC3/PRKCD/PTPRC/TGFB1/EXO1/GCNT3/IL27RA/BATF/CLCF1/IGKV1-5/IGHV5-51/IGHV4-59/IGHV4-39/IGHV4-34/IGHV4-31/IGHV4-28/IGHV3-74/IGHV3-73/IGHV3-66/IGHV3-53/IGHV3-49/IGHV3-48/IGHV3-43/IGHV3-33/IGHV3-30/IGHV3-23/IGHV3-21/IGHV3-13/IGHV3-11/IGHV2-70/IGHV2-26/IGHV1-69/IGHV1-58/IGHV1-24/IGHV1-18/IGLV7-43/IGLV3-27/IGLV3-25/IGLV3-21/IGLV3-19/IGLV3-1/IGL…	66
BP	GO:0019724	B cell mediated immunity	66/989	221/18670	5.98504e-32	5.18803e-29	3.85458e-29	C1QC/CD27/FCER1G/FOXJ1/IGHA1/IGHD/IGHG1/IGHG4/IGKC/IGLC2/IGLC3/PRKCD/PTPRC/TGFB1/EXO1/GCNT3/IL27RA/BATF/CLCF1/IGKV1-5/IGHV5-51/IGHV4-59/IGHV4-39/IGHV4-34/IGHV4-31/IGHV4-28/IGHV3-74/IGHV3-73/IGHV3-66/IGHV3-53/IGHV3-49/IGHV3-48/IGHV3-43/IGHV3-33/IGHV3-30/IGHV3-23/IGHV3-21/IGHV3-13/IGHV3-11/IGHV2-70/IGHV2-26/IGHV1-69/IGHV1-58/IGHV1-24/IGHV1-18/IGLV7-43/IGLV3-27/IGLV3-25/IGLV3-21/IGLV3-19/IGLV3-1/IGL…	66
BP	GO:0006956	complement activation	58/989	175/18670	6.40234e-31	4.75694e-28	3.53428e-28	C1QC/C3AR1/CFD/IGHA1/IGHD/IGHG1/IGHG4/IGKC/IGLC2/IGLC3/VSIG4/IGKV1-5/IGHV5-51/IGHV4-59/IGHV4-39/IGHV4-34/IGHV4-31/IGHV4-28/IGHV3-74/IGHV3-73/IGHV3-66/IGHV3-53/IGHV3-49/IGHV3-48/IGHV3-43/IGHV3-33/IGHV3-30/IGHV3-23/IGHV3-21/IGHV3-13/IGHV3-11/IGHV2-70/IGHV2-26/IGHV1-69/IGHV1-58/IGHV1-24/IGHV1-18/IGLV7-43/IGLV3-27/IGLV3-25/IGLV3-21/IGLV3-19/IGLV3-1/IGLV2-23/IGLV2-14/IGLV2-11/IGLV2-8/IGLV1-51/IGLV1-47…	58
BP	GO:0072376	protein activation cascade	61/989	198/18670	1.90283e-30	1.23708e-27	9.19116e-28	C1QC/C3AR1/CFD/F3/F13A1/FBLN1/IGHA1/IGHD/IGHG1/IGHG4/IGKC/IGLC2/IGLC3/VSIG4/IGKV1-5/IGHV5-51/IGHV4-59/IGHV4-39/IGHV4-34/IGHV4-31/IGHV4-28/IGHV3-74/IGHV3-73/IGHV3-66/IGHV3-53/IGHV3-49/IGHV3-48/IGHV3-43/IGHV3-33/IGHV3-30/IGHV3-23/IGHV3-21/IGHV3-13/IGHV3-11/IGHV2-70/IGHV2-26/IGHV1-69/IGHV1-58/IGHV1-24/IGHV1-18/IGLV7-43/IGLV3-27/IGLV3-25/IGLV3-21/IGLV3-19/IGLV3-1/IGLV2-23/IGLV2-14/IGLV2-11/IGLV2-8/IG…	61
BP	GO:0002429	immune response-activating cell surface receptor signaling pathway	94/989	473/18670	1.4424e-29	8.33549e-27	6.19305e-27	C3AR1/CD79A/FCER1G/FCGR2A/FCGR3A/FGR/FPR3/FYB1/HCK/NCKAP1L/HLA-DPA1/HLA-DQA1/HLA-DQA2/HLA-DQB2/HLA-DRA/IGHA1/IGHD/IGHG1/IGHG4/IGKC/IGLC2/IGLC3/LIMK1/MNDA/MUC1/MUC3A/MUC6/MYO10/PIK3CD/PRKCD/PTPRC/SRC/SYK/VAV1/WIPF1/RIPK2/THEMIS2/LILRB4/CD300A/TNFRSF21/IGKV1-5/IGHV5-51/IGHV4-59/IGHV4-39/IGHV4-34/IGHV4-31/IGHV4-28/IGHV3-74/IGHV3-73/IGHV3-66/IGHV3-53/IGHV3-49/IGHV3-48/IGHV3-43/IGHV3-33/IGHV3-30/IGHV3…	94
BP	GO:0038094	Fc-gamma receptor signaling pathway	51/989	142/18670	3.09086e-29	1.60755e-26	1.19437e-26	FCER1G/FCGR2A/FCGR3A/FGR/HCK/NCKAP1L/IGHG1/IGHG4/IGKC/IGLC2/IGLC3/LIMK1/MYO10/PRKCD/PTPRC/SRC/SYK/VAV1/WIPF1/IGKV1-5/IGHV4-59/IGHV4-39/IGHV4-34/IGHV3-53/IGHV3-48/IGHV3-33/IGHV3-30/IGHV3-23/IGHV3-13/IGHV3-11/IGHV2-70/IGHV1-69/IGLV7-43/IGLV3-27/IGLV3-25/IGLV3-21/IGLV3-19/IGLV3-1/IGLV2-23/IGLV2-14/IGLV2-11/IGLV2-8/IGLV1-51/IGLV1-47/IGLV1-44/IGLV1-40/IGKV3D-20/IGKV3-20/IGKV3-15/IGKV1-17/IGKV1-16	51
BP	GO:0002431	Fc receptor mediated stimulatory signaling pathway	51/989	145/18670	9.85213e-29	4.03377e-26	2.99699e-26	FCER1G/FCGR2A/FCGR3A/FGR/HCK/NCKAP1L/IGHG1/IGHG4/IGKC/IGLC2/IGLC3/LIMK1/MYO10/PRKCD/PTPRC/SRC/SYK/VAV1/WIPF1/IGKV1-5/IGHV4-59/IGHV4-39/IGHV4-34/IGHV3-53/IGHV3-48/IGHV3-33/IGHV3-30/IGHV3-23/IGHV3-13/IGHV3-11/IGHV2-70/IGHV1-69/IGLV7-43/IGLV3-27/IGLV3-25/IGLV3-21/IGLV3-19/IGLV3-1/IGLV2-23/IGLV2-14/IGLV2-11/IGLV2-8/IGLV1-51/IGLV1-47/IGLV1-44/IGLV1-40/IGKV3D-20/IGKV3-20/IGKV3-15/IGKV1-17/IGKV1-16	51
BP	GO:0002433	immune response-regulating cell surface receptor signaling pathway involved in phagocytosis	50/989	139/18670	1.00825e-28	4.03377e-26	2.99699e-26	FCGR2A/FCGR3A/FGR/HCK/NCKAP1L/IGHG1/IGHG4/IGKC/IGLC2/IGLC3/LIMK1/MYO10/PRKCD/PTPRC/SRC/SYK/VAV1/WIPF1/IGKV1-5/IGHV4-59/IGHV4-39/IGHV4-34/IGHV3-53/IGHV3-48/IGHV3-33/IGHV3-30/IGHV3-23/IGHV3-13/IGHV3-11/IGHV2-70/IGHV1-69/IGLV7-43/IGLV3-27/IGLV3-25/IGLV3-21/IGLV3-19/IGLV3-1/IGLV2-23/IGLV2-14/IGLV2-11/IGLV2-8/IGLV1-51/IGLV1-47/IGLV1-44/IGLV1-40/IGKV3D-20/IGKV3-20/IGKV3-15/IGKV1-17/IGKV1-16	50
BP	GO:0038096	Fc-gamma receptor signaling pathway involved in phagocytosis	50/989	139/18670	1.00825e-28	4.03377e-26	2.99699e-26	FCGR2A/FCGR3A/FGR/HCK/NCKAP1L/IGHG1/IGHG4/IGKC/IGLC2/IGLC3/LIMK1/MYO10/PRKCD/PTPRC/SRC/SYK/VAV1/WIPF1/IGKV1-5/IGHV4-59/IGHV4-39/IGHV4-34/IGHV3-53/IGHV3-48/IGHV3-33/IGHV3-30/IGHV3-23/IGHV3-13/IGHV3-11/IGHV2-70/IGHV1-69/IGLV7-43/IGLV3-27/IGLV3-25/IGLV3-21/IGLV3-19/IGLV3-1/IGLV2-23/IGLV2-14/IGLV2-11/IGLV2-8/IGLV1-51/IGLV1-47/IGLV1-44/IGLV1-40/IGKV3D-20/IGKV3-20/IGKV3-15/IGKV1-17/IGKV1-16	50
BP	GO:0002460	adaptive immune response based on somatic recombination of immune receptors built from immunoglobulin superfamily domains	79/989	361/18670	7.20667e-28	2.67728e-25	1.98915e-25	JAG1/ANXA1/C1QC/CD27/CTSC/FCER1G/FOXJ1/ICAM1/IGHA1/IGHD/IGHG1/IGHG4/IGKC/IGLC2/IGLC3/IL18/JAK3/PRKCD/PTPRC/CCL19/ADAM17/TGFB1/RIPK2/EXO1/GCNT3/IL27RA/BATF/TNFSF13B/CLCF1/IGKV1-5/IGHV5-51/IGHV4-59/IGHV4-39/IGHV4-34/IGHV4-31/IGHV4-28/IGHV3-74/IGHV3-73/IGHV3-66/IGHV3-53/IGHV3-49/IGHV3-48/IGHV3-43/IGHV3-33/IGHV3-30/IGHV3-23/IGHV3-21/IGHV3-13/IGHV3-11/IGHV2-70/IGHV2-26/IGHV1-69/IGHV1-58/IGHV1-24/IGHV1…	79
BP	GO:0006959	humoral immune response	77/989	356/18670	7.80162e-27	2.70508e-24	2.00981e-24	C1QC/C3AR1/CHGA/CFD/GPR183/FOXJ1/CXCL1/IGHA1/IGHD/IGHG1/IGHG4/JCHAIN/IGKC/IGLC2/IGLC3/CXCL8/PDCD1/PGC/PI3/PRSS2/PTPRC/S100A8/S100A9/CCL2/CXCL6/CXCL5/EXO1/VSIG4/TNFRSF21/IGKV1-5/IGHV5-51/IGHV4-59/IGHV4-39/IGHV4-34/IGHV4-31/IGHV4-28/IGHV3-74/IGHV3-73/IGHV3-66/IGHV3-53/IGHV3-49/IGHV3-48/IGHV3-43/IGHV3-33/IGHV3-30/IGHV3-23/IGHV3-21/IGHV3-13/IGHV3-11/IGHV2-70/IGHV2-26/IGHV1-69/IGHV1-58/IGHV1-24/IGHV1-…	77
BP	GO:0030198	extracellular matrix organization	78/989	368/18670	1.46051e-26	4.74756e-24	3.52732e-24	ADAM8/AEBP1/ANXA2/ANXA2P2/DDR1/SERPINH1/CD44/COL1A1/COL1A2/COL3A1/COL4A5/COL5A1/COL5A2/COL6A2/COL6A3/COL9A2/COL12A1/COL16A1/COMP/VCAN/CTSK/CTSV/FBLN1/FOXC1/FMOD/TNC/ICAM1/ITGA2/ITGA3/ITGAM/ITGAV/ITGAX/ITGB2/ITGB4/LAMA5/LAMB1/LAMC1/LAMC2/LOX/LOXL1/LOXL2/LUM/MATN3/MFAP2/MELTF/MMP1/MMP2/MMP7/MMP9/MMP11/MMP12/MMP14/TNFRSF11B/PDGFRA/PRSS2/QSOX1/SFRP2/FSCN1/SOX9/SPINT1/SPP1/TGFB1/TIMP2/PXDN/P3H4/POSTN/…	78
BP	GO:0006911	phagocytosis, engulfment	44/989	118/18670	3.53546e-26	1.08164e-23	8.03634e-24	FCER1G/NCKAP1L/IGHA1/IGHD/IGHG1/IGHG4/IGKC/IGLC2/IGLC3/ITGA2/ITGAM/ITGB2/MSR1/RAB31/CD300A/SH3BP1/IGHV5-51/IGHV4-59/IGHV4-39/IGHV4-34/IGHV4-31/IGHV4-28/IGHV3-74/IGHV3-73/IGHV3-66/IGHV3-53/IGHV3-49/IGHV3-48/IGHV3-43/IGHV3-33/IGHV3-30/IGHV3-23/IGHV3-21/IGHV3-13/IGHV3-11/IGHV2-70/IGHV2-26/IGHV1-69/IGHV1-58/IGHV1-24/IGHV1-18/TREM2/IGLL5/IGHV1-69D	44
BP	GO:0002449	lymphocyte mediated immunity	75/989	352/18670	1.00334e-25	2.8991e-23	2.15396e-23	JAG1/C1QC/CD27/CTSC/FCER1G/FOXJ1/ICAM1/IGHA1/IGHD/IGHG1/IGHG4/IGKC/IGLC2/IGLC3/IL18/LGALS9/PRKCD/PTPRC/TGFB1/VAV1/EXO1/GCNT3/IL27RA/BATF/CLCF1/IGKV1-5/IGHV5-51/IGHV4-59/IGHV4-39/IGHV4-34/IGHV4-31/IGHV4-28/IGHV3-74/IGHV3-73/IGHV3-66/IGHV3-53/IGHV3-49/IGHV3-48/IGHV3-43/IGHV3-33/IGHV3-30/IGHV3-23/IGHV3-21/IGHV3-13/IGHV3-11/IGHV2-70/IGHV2-26/IGHV1-69/IGHV1-58/IGHV1-24/IGHV1-18/IGLV7-43/IGLV3-27/IGLV3…	75
BP	GO:0099024	plasma membrane invagination	45/989	127/18670	1.18875e-25	3.25406e-23	2.41768e-23	FCER1G/NCKAP1L/IGHA1/IGHD/IGHG1/IGHG4/IGKC/IGLC2/IGLC3/ITGA2/ITGAM/ITGB2/MSR1/AURKB/RAB31/CD300A/SH3BP1/IGHV5-51/IGHV4-59/IGHV4-39/IGHV4-34/IGHV4-31/IGHV4-28/IGHV3-74/IGHV3-73/IGHV3-66/IGHV3-53/IGHV3-49/IGHV3-48/IGHV3-43/IGHV3-33/IGHV3-30/IGHV3-23/IGHV3-21/IGHV3-13/IGHV3-11/IGHV2-70/IGHV2-26/IGHV1-69/IGHV1-58/IGHV1-24/IGHV1-18/TREM2/IGLL5/IGHV1-69D	45
BP	GO:0050864	regulation of B cell activation	53/989	184/18670	4.94765e-25	1.28664e-22	9.55938e-23	CD27/GPR183/FOXJ1/NCKAP1L/IGHA1/IGHD/IGHG1/IGHG4/IGKC/IGLC2/IGLC3/MMP14/MNDA/PTPRC/SYK/TGFB1/IL27RA/TNFSF13B/CD300A/CLCF1/TNFRSF21/IGHV5-51/IGHV4-59/IGHV4-39/IGHV4-34/IGHV4-31/IGHV4-28/IGHV3-74/IGHV3-73/IGHV3-66/IGHV3-53/IGHV3-49/IGHV3-48/IGHV3-43/IGHV3-33/IGHV3-30/IGHV3-23/IGHV3-21/IGHV3-13/IGHV3-11/IGHV2-70/IGHV2-26/IGHV1-69/IGHV1-58/IGHV1-24/IGHV1-18/MZB1/SLAMF8/PELI1/SLC39A10/SAMSN1/IGLL5/IGH…	53
BP	GO:0010324	membrane invagination	45/989	135/18670	2.25935e-24	5.59567e-22	4.15744e-22	FCER1G/NCKAP1L/IGHA1/IGHD/IGHG1/IGHG4/IGKC/IGLC2/IGLC3/ITGA2/ITGAM/ITGB2/MSR1/AURKB/RAB31/CD300A/SH3BP1/IGHV5-51/IGHV4-59/IGHV4-39/IGHV4-34/IGHV4-31/IGHV4-28/IGHV3-74/IGHV3-73/IGHV3-66/IGHV3-53/IGHV3-49/IGHV3-48/IGHV3-43/IGHV3-33/IGHV3-30/IGHV3-23/IGHV3-21/IGHV3-13/IGHV3-11/IGHV2-70/IGHV2-26/IGHV1-69/IGHV1-58/IGHV1-24/IGHV1-18/TREM2/IGLL5/IGHV1-69D	45
BP	GO:0043062	extracellular structure organization	80/989	422/18670	7.15474e-24	1.69144e-21	1.2567e-21	ADAM8/AEBP1/ANXA2/ANXA2P2/DDR1/SERPINH1/CD44/COL1A1/COL1A2/COL3A1/COL4A5/COL5A1/COL5A2/COL6A2/COL6A3/COL9A2/COL12A1/COL16A1/COMP/VCAN/CTSK/CTSV/FBLN1/FOXC1/FMOD/TNC/ICAM1/ITGA2/ITGA3/ITGAM/ITGAV/ITGAX/ITGB2/ITGB4/LAMA5/LAMB1/LAMC1/LAMC2/LOX/LOXL1/LOXL2/LUM/MATN3/MFAP2/MELTF/MMP1/MMP2/MMP7/MMP9/MMP11/MMP12/MMP14/TNFRSF11B/PDGFRA/PLTP/PRSS2/QSOX1/SFRP2/FSCN1/SOX9/SPINT1/SPP1/TGFB1/TIMP2/PXDN/PLA2G7…	80
BP	GO:0002696	positive regulation of leukocyte activation	75/989	380/18670	1.49649e-23	3.29589e-21	2.44876e-21	ADAM8/ANXA1/CD27/CD86/CTSC/GPR183/EPO/FCER1G/FGR/NCKAP1L/HLA-DMB/HLA-DPA1/IGHA1/IGHD/IGHG1/IGHG4/IGKC/IGLC2/IGLC3/IL18/ITGAM/ITGB2/JAK3/LGALS1/LGALS9/MMP14/PDCD1/PTAFR/PTPRC/CCL2/CCL19/SRC/SYK/TGFB1/VAV1/NCK2/RIPK2/TNFSF13B/LILRB4/CLCF1/IGHV5-51/IGHV4-59/IGHV4-39/IGHV4-34/IGHV4-31/IGHV4-28/IGHV3-74/IGHV3-73/IGHV3-66/IGHV3-53/IGHV3-49/IGHV3-48/IGHV3-43/IGHV3-33/IGHV3-30/IGHV3-23/IGHV3-21/IGHV3-13/…	75
BP	GO:0051249	regulation of lymphocyte activation	86/989	485/18670	1.5718e-23	3.29589e-21	2.44876e-21	ADAM8/ANXA1/CD27/CD86/GPR183/EPO/FANCD2/FOXJ1/NCKAP1L/HLA-DMB/HLA-DOA/HLA-DPA1/IGHA1/IGHD/IGHG1/IGHG4/IGKC/IGLC2/IGLC3/IL18/JAK3/LGALS1/LGALS9/MMP14/MNDA/PDCD1/PTPRC/RAC2/CCL2/CCL19/SRC/SYK/TGFB1/TYRO3/VAV1/NCK2/RIPK2/TNFRSF18/IL27RA/GPNMB/TNFSF13B/LILRB4/CD300A/VSIG4/CLCF1/PLA2G2D/TNFRSF21/IGHV5-51/IGHV4-59/IGHV4-39/IGHV4-34/IGHV4-31/IGHV4-28/IGHV3-74/IGHV3-73/IGHV3-66/IGHV3-53/IGHV3-49/IGHV3-48…	86
BP	GO:1903317	regulation of protein maturation	51/989	182/18670	1.58426e-23	3.29589e-21	2.44876e-21	ADAM8/ANXA2/ANXA2P2/BIRC3/C1QC/C3AR1/ENO1/IGHG1/IGHG4/IGKC/IGLC2/IGLC3/MAGEA3/MELTF/MMP14/SERPINE2/SOX4/SRC/VSIG4/IGKV1-5/IGHV4-59/IGHV4-39/IGHV4-34/IGHV3-53/IGHV3-48/IGHV3-33/IGHV3-30/IGHV3-23/IGHV3-13/IGHV3-11/IGHV2-70/IGHV1-69/IGLV7-43/IGLV3-27/IGLV3-25/IGLV3-21/IGLV3-19/IGLV3-1/IGLV2-23/IGLV2-14/IGLV2-11/IGLV2-8/IGLV1-51/IGLV1-47/IGLV1-44/IGLV1-40/IGKV3D-20/IGKV3-20/IGKV3-15/IGKV1-17/IGKV1-16	51
BP	GO:0050853	B cell receptor signaling pathway	43/989	129/18670	2.40412e-23	4.71326e-21	3.50183e-21	CD79A/NCKAP1L/IGHA1/IGHD/IGHG1/IGHG4/IGKC/IGLC2/IGLC3/MNDA/PIK3CD/PTPRC/SYK/CD300A/IGHV5-51/IGHV4-59/IGHV4-39/IGHV4-34/IGHV4-31/IGHV4-28/IGHV3-74/IGHV3-73/IGHV3-66/IGHV3-53/IGHV3-49/IGHV3-48/IGHV3-43/IGHV3-33/IGHV3-30/IGHV3-23/IGHV3-21/IGHV3-13/IGHV3-11/IGHV2-70/IGHV2-26/IGHV1-69/IGHV1-58/IGHV1-24/IGHV1-18/SLC39A10/CMTM3/IGLL5/IGHV1-69D	43
BP	GO:0050871	positive regulation of B cell activation	45/989	142/18670	2.4468e-23	4.71326e-21	3.50183e-21	CD27/GPR183/NCKAP1L/IGHA1/IGHD/IGHG1/IGHG4/IGKC/IGLC2/IGLC3/MMP14/PTPRC/SYK/TGFB1/TNFSF13B/CLCF1/IGHV5-51/IGHV4-59/IGHV4-39/IGHV4-34/IGHV4-31/IGHV4-28/IGHV3-74/IGHV3-73/IGHV3-66/IGHV3-53/IGHV3-49/IGHV3-48/IGHV3-43/IGHV3-33/IGHV3-30/IGHV3-23/IGHV3-21/IGHV3-13/IGHV3-11/IGHV2-70/IGHV2-26/IGHV1-69/IGHV1-58/IGHV1-24/IGHV1-18/PELI1/SLC39A10/IGLL5/IGHV1-69D	45
BP	GO:0050867	positive regulation of cell activation	76/989	394/18670	3.30344e-23	6.13613e-21	4.55899e-21	ADAM8/ANXA1/CD27/CD86/CTSC/GPR183/EPO/FCER1G/FGR/NCKAP1L/HLA-DMB/HLA-DPA1/IGHA1/IGHD/IGHG1/IGHG4/IGKC/IGLC2/IGLC3/IL18/ITGAM/ITGB2/JAK3/LGALS1/LGALS9/MMP14/PDCD1/PLEK/PTAFR/PTPRC/CCL2/CCL19/SRC/SYK/TGFB1/VAV1/NCK2/RIPK2/TNFSF13B/LILRB4/CLCF1/IGHV5-51/IGHV4-59/IGHV4-39/IGHV4-34/IGHV4-31/IGHV4-28/IGHV3-74/IGHV3-73/IGHV3-66/IGHV3-53/IGHV3-49/IGHV3-48/IGHV3-43/IGHV3-33/IGHV3-30/IGHV3-23/IGHV3-21/IGHV…	76
BP	GO:0070613	regulation of protein processing	50/989	180/18670	6.67815e-23	1.19769e-20	8.89854e-21	ADAM8/ANXA2/ANXA2P2/BIRC3/C1QC/C3AR1/ENO1/IGHG1/IGHG4/IGKC/IGLC2/IGLC3/MAGEA3/MELTF/MMP14/SERPINE2/SRC/VSIG4/IGKV1-5/IGHV4-59/IGHV4-39/IGHV4-34/IGHV3-53/IGHV3-48/IGHV3-33/IGHV3-30/IGHV3-23/IGHV3-13/IGHV3-11/IGHV2-70/IGHV1-69/IGLV7-43/IGLV3-27/IGLV3-25/IGLV3-21/IGLV3-19/IGLV3-1/IGLV2-23/IGLV2-14/IGLV2-11/IGLV2-8/IGLV1-51/IGLV1-47/IGLV1-44/IGLV1-40/IGKV3D-20/IGKV3-20/IGKV3-15/IGKV1-17/IGKV1-16	50
BP	GO:0002920	regulation of humoral immune response	43/989	134/18670	1.3374e-22	2.27052e-20	1.68694e-20	C1QC/C3AR1/FOXJ1/IGHG1/IGHG4/IGKC/IGLC2/IGLC3/PGC/PTPRC/VSIG4/IGKV1-5/IGHV4-59/IGHV4-39/IGHV4-34/IGHV3-53/IGHV3-48/IGHV3-33/IGHV3-30/IGHV3-23/IGHV3-13/IGHV3-11/IGHV2-70/IGHV1-69/IGLV7-43/IGLV3-27/IGLV3-25/IGLV3-21/IGLV3-19/IGLV3-1/IGLV2-23/IGLV2-14/IGLV2-11/IGLV2-8/IGLV1-51/IGLV1-47/IGLV1-44/IGLV1-40/IGKV3D-20/IGKV3-20/IGKV3-15/IGKV1-17/IGKV1-16	43
BP	GO:0030449	regulation of complement activation	40/989	115/18670	1.35332e-22	2.27052e-20	1.68694e-20	C1QC/C3AR1/IGHG1/IGHG4/IGKC/IGLC2/IGLC3/VSIG4/IGKV1-5/IGHV4-59/IGHV4-39/IGHV4-34/IGHV3-53/IGHV3-48/IGHV3-33/IGHV3-30/IGHV3-23/IGHV3-13/IGHV3-11/IGHV2-70/IGHV1-69/IGLV7-43/IGLV3-27/IGLV3-25/IGLV3-21/IGLV3-19/IGLV3-1/IGLV2-23/IGLV2-14/IGLV2-11/IGLV2-8/IGLV1-51/IGLV1-47/IGLV1-44/IGLV1-40/IGKV3D-20/IGKV3-20/IGKV3-15/IGKV1-17/IGKV1-16	40
BP	GO:2000257	regulation of protein activation cascade	40/989	116/18670	1.9628e-22	3.19017e-20	2.37021e-20	C1QC/C3AR1/IGHG1/IGHG4/IGKC/IGLC2/IGLC3/VSIG4/IGKV1-5/IGHV4-59/IGHV4-39/IGHV4-34/IGHV3-53/IGHV3-48/IGHV3-33/IGHV3-30/IGHV3-23/IGHV3-13/IGHV3-11/IGHV2-70/IGHV1-69/IGLV7-43/IGLV3-27/IGLV3-25/IGLV3-21/IGLV3-19/IGLV3-1/IGLV2-23/IGLV2-14/IGLV2-11/IGLV2-8/IGLV1-51/IGLV1-47/IGLV1-44/IGLV1-40/IGKV3D-20/IGKV3-20/IGKV3-15/IGKV1-17/IGKV1-16	40
BP	GO:0051251	positive regulation of lymphocyte activation	68/989	334/18670	3.08721e-22	4.86563e-20	3.61504e-20	ADAM8/ANXA1/CD27/CD86/GPR183/EPO/NCKAP1L/HLA-DMB/HLA-DPA1/IGHA1/IGHD/IGHG1/IGHG4/IGKC/IGLC2/IGLC3/IL18/JAK3/LGALS1/LGALS9/MMP14/PDCD1/PTPRC/CCL2/CCL19/SRC/SYK/TGFB1/VAV1/NCK2/RIPK2/TNFSF13B/LILRB4/CLCF1/IGHV5-51/IGHV4-59/IGHV4-39/IGHV4-34/IGHV4-31/IGHV4-28/IGHV3-74/IGHV3-73/IGHV3-66/IGHV3-53/IGHV3-49/IGHV3-48/IGHV3-43/IGHV3-33/IGHV3-30/IGHV3-23/IGHV3-21/IGHV3-13/IGHV3-11/IGHV2-70/IGHV2-26/IGHV1-6…	68
BP	GO:0006910	phagocytosis, recognition	34/989	84/18670	6.91483e-22	1.05777e-19	7.85893e-20	IGHA1/IGHD/IGHG1/IGHG4/IGKC/IGLC2/IGLC3/IGHV5-51/IGHV4-59/IGHV4-39/IGHV4-34/IGHV4-31/IGHV4-28/IGHV3-74/IGHV3-73/IGHV3-66/IGHV3-53/IGHV3-49/IGHV3-48/IGHV3-43/IGHV3-33/IGHV3-30/IGHV3-23/IGHV3-21/IGHV3-13/IGHV3-11/IGHV2-70/IGHV2-26/IGHV1-69/IGHV1-58/IGHV1-24/IGHV1-18/IGLL5/IGHV1-69D	34
BP	GO:0042113	B cell activation	64/989	310/18670	2.49527e-21	3.70797e-19	2.75493e-19	BAK1/CD27/CD79A/GPR183/FOXJ1/NCKAP1L/IGHA1/IGHD/IGHG1/IGHG4/IGKC/IGLC2/IGLC3/JAK3/LGALS1/MMP14/MNDA/PIK3CD/PRKCD/PTPRC/SYK/ADAM17/TGFB1/EXO1/IL27RA/BATF/TNFSF13B/CD300A/CLCF1/TNFRSF21/IGHV5-51/IGHV4-59/IGHV4-39/IGHV4-34/IGHV4-31/IGHV4-28/IGHV3-74/IGHV3-73/IGHV3-66/IGHV3-53/IGHV3-49/IGHV3-48/IGHV3-43/IGHV3-33/IGHV3-30/IGHV3-23/IGHV3-21/IGHV3-13/IGHV3-11/IGHV2-70/IGHV2-26/IGHV1-69/IGHV1-58/IGHV1-24…	64
BP	GO:0002673	regulation of acute inflammatory response	45/989	159/18670	4.25174e-21	6.14258e-19	4.56378e-19	ADAM8/C1QC/C3AR1/FCER1G/GSTP1/IGHG1/IGHG4/IGKC/IGLC2/IGLC3/OSMR/VSIG4/IGKV1-5/IGHV4-59/IGHV4-39/IGHV4-34/IGHV3-53/IGHV3-48/IGHV3-33/IGHV3-30/IGHV3-23/IGHV3-13/IGHV3-11/IGHV2-70/IGHV1-69/IGLV7-43/IGLV3-27/IGLV3-25/IGLV3-21/IGLV3-19/IGLV3-1/IGLV2-23/IGLV2-14/IGLV2-11/IGLV2-8/IGLV1-51/IGLV1-47/IGLV1-44/IGLV1-40/IGKV3D-20/IGKV3-20/IGKV3-15/IGKV1-17/IGKV1-16/C2CD4A	45
BP	GO:0016485	protein processing	64/989	328/18670	5.6094e-20	7.88499e-18	5.85835e-18	ADAM8/AEBP1/ANXA2/ANXA2P2/BIRC3/ASPH/BAK1/C1QC/C3AR1/COMP/CTSE/ENO1/F3/IFI16/IGHG1/IGHG4/IGKC/IGLC2/IGLC3/MAGEA3/MELTF/MMP14/PCSK1/SERPINE2/PLAU/SRC/RIPK2/VSIG4/BACE2/PCSK1N/IGKV1-5/IGHV4-59/IGHV4-39/IGHV4-34/IGHV3-53/IGHV3-48/IGHV3-33/IGHV3-30/IGHV3-23/IGHV3-13/IGHV3-11/IGHV2-70/IGHV1-69/IGLV7-43/IGLV3-27/IGLV3-25/IGLV3-21/IGLV3-19/IGLV3-1/IGLV2-23/IGLV2-14/IGLV2-11/IGLV2-8/IGLV1-51/IGLV1-47/IGL…	64
BP	GO:0008037	cell recognition	50/989	215/18670	3.09297e-19	4.2333e-17	3.14524e-17	ALDOA/CLGN/VCAN/IGHA1/IGHD/IGHG1/IGHG4/IGKC/IGLC2/IGLC3/LAMA5/NDN/NRCAM/PAEP/ROBO1/CCL19/CXCR4/NCK2/TNFRSF21/IGHV5-51/IGHV4-59/IGHV4-39/IGHV4-34/IGHV4-31/IGHV4-28/IGHV3-74/IGHV3-73/IGHV3-66/IGHV3-53/IGHV3-49/IGHV3-48/IGHV3-43/IGHV3-33/IGHV3-30/IGHV3-23/IGHV3-21/IGHV3-13/IGHV3-11/IGHV2-70/IGHV2-26/IGHV1-69/IGHV1-58/IGHV1-24/IGHV1-18/CD209/CSGALNACT1/HAVCR2/EMB/IGLL5/IGHV1-69D	50
BP	GO:0002526	acute inflammatory response	50/989	220/18670	8.82062e-19	1.17631e-16	8.73967e-17	ADAM8/C1QC/C3AR1/EPO/F3/FCER1G/GSTP1/ICAM1/IGHG1/IGHG4/IGKC/IGLC2/IGLC3/S100A8/OSMR/PTGES/VSIG4/IGKV1-5/IGHV4-59/IGHV4-39/IGHV4-34/IGHV3-53/IGHV3-48/IGHV3-33/IGHV3-30/IGHV3-23/IGHV3-13/IGHV3-11/IGHV2-70/IGHV1-69/IGLV7-43/IGLV3-27/IGLV3-25/IGLV3-21/IGLV3-19/IGLV3-1/IGLV2-23/IGLV2-14/IGLV2-11/IGLV2-8/IGLV1-51/IGLV1-47/IGLV1-44/IGLV1-40/IGKV3D-20/IGKV3-20/IGKV3-15/IGKV1-17/IGKV1-16/C2CD4A	50
BP	GO:0051604	protein maturation	69/989	397/18670	1.39952e-18	1.81973e-16	1.35201e-16	ADAM8/AEBP1/ANXA2/ANXA2P2/BIRC3/ASPH/BAK1/C1QC/C3AR1/SERPINH1/COMP/CTSE/ENO1/F3/IFI16/IGHG1/IGHG4/IGKC/IGLC2/IGLC3/MAGEA3/MELTF/MMP14/PCSK1/SERPINE2/PLAU/SOX4/SRC/RIPK2/VSIG4/TSPAN15/BACE2/PCSK1N/IGKV1-5/IGHV4-59/IGHV4-39/IGHV4-34/IGHV3-53/IGHV3-48/IGHV3-33/IGHV3-30/IGHV3-23/IGHV3-13/IGHV3-11/IGHV2-70/IGHV1-69/IGLV7-43/IGLV3-27/IGLV3-25/IGLV3-21/IGLV3-19/IGLV3-1/IGLV2-23/IGLV2-14/IGLV2-11/IGLV2-8…	69
BP	GO:0002697	regulation of immune effector process	75/989	458/18670	1.45164e-18	1.84146e-16	1.36816e-16	ABR/ANXA1/BIRC3/C1QC/C3AR1/CD86/FCER1G/FGR/FOXJ1/HLA-DMB/HMOX1/IGHG1/IGHG4/IGKC/IGLC2/IGLC3/IL18/ITGAM/ITGB2/JAK3/LGALS9/MMP12/PGC/PTAFR/PTPRC/RAC2/CCL19/CXCL6/SYK/TGFB1/TGFB3/VAV1/RIPK2/IL27RA/CD300A/VSIG4/CLCF1/IGKV1-5/IGHV4-59/IGHV4-39/IGHV4-34/IGHV3-53/IGHV3-48/IGHV3-33/IGHV3-30/IGHV3-23/IGHV3-13/IGHV3-11/IGHV2-70/IGHV1-69/IGLV7-43/IGLV3-27/IGLV3-25/IGLV3-21/IGLV3-19/IGLV3-1/IGLV2-23/IGLV2-14…	75
BP	GO:0140014	mitotic nuclear division	54/989	264/18670	5.43912e-18	6.73545e-16	5.00426e-16	BIRC5/BUB1/BUB1B/CCNB1/CDC6/CDC20/CDKN1C/CENPF/CHEK1/EDN1/FLNA/KIF2A/KIF11/KIFC1/MAD2L1/MKI67/MYBL2/NEK2/PLK1/TGFA/TGFB1/TTK/SPHK1/PRC1/PKMYT1/AURKB/PTTG1/TRIP13/KIF23/KNTC1/DLGAP5/NCAPD2/SMC4/NDC80/TACC3/KIF2C/UBE2C/ZWINT/TPX2/NCAPH/KIF4A/FBXO5/UBE2S/RACGAP1/ANLN/CDCA8/NCAPG/DSCC1/CDT1/NUF2/PSRC1/CDCA5/MISP/KIF18B	54
BP	GO:0038093	Fc receptor signaling pathway	51/989	241/18670	1.01816e-17	1.2315e-15	9.1497e-16	FCER1G/FCGR2A/FCGR3A/FGR/HCK/NCKAP1L/IGHG1/IGHG4/IGKC/IGLC2/IGLC3/LIMK1/MYO10/PRKCD/PTPRC/SRC/SYK/VAV1/WIPF1/IGKV1-5/IGHV4-59/IGHV4-39/IGHV4-34/IGHV3-53/IGHV3-48/IGHV3-33/IGHV3-30/IGHV3-23/IGHV3-13/IGHV3-11/IGHV2-70/IGHV1-69/IGLV7-43/IGLV3-27/IGLV3-25/IGLV3-21/IGLV3-19/IGLV3-1/IGLV2-23/IGLV2-14/IGLV2-11/IGLV2-8/IGLV1-51/IGLV1-47/IGLV1-44/IGLV1-40/IGKV3D-20/IGKV3-20/IGKV3-15/IGKV1-17/IGKV1-16	51
BP	GO:0050727	regulation of inflammatory response	76/989	485/18670	1.12595e-17	1.33092e-15	9.88839e-16	ABR/ADAM8/ANXA1/BIRC3/C1QC/C3AR1/CTSC/FANCD2/FCER1G/GSTP1/HCK/HGF/IGHG1/IGHG4/IGKC/IGLC2/IGLC3/IL18/ITGA2/MMP9/ABCC1/CCN3/PRKCD/MAPK13/PTGIS/PTPRC/S100A8/S100A9/TLR2/TYRO3/PLA2G7/SPHK1/OSMR/VSIG4/CDK19/STK39/IGKV1-5/IGHV4-59/IGHV4-39/IGHV4-34/IGHV3-53/IGHV3-48/IGHV3-33/IGHV3-30/IGHV3-23/IGHV3-13/IGHV3-11/IGHV2-70/IGHV1-69/IGLV7-43/IGLV3-27/IGLV3-25/IGLV3-21/IGLV3-19/IGLV3-1/IGLV2-23/IGLV2-14/IGLV…	76
BP	GO:0006898	receptor-mediated endocytosis	58/989	316/18670	6.36632e-17	7.35806e-15	5.46685e-15	ANXA2/ANXA2P2/DAB2/FCER1G/FOLR1/IGHA1/JCHAIN/IGKC/IGLC2/IGLC3/CXCL8/ITGAM/ITGB2/MSR1/PPT1/CCL19/SFRP4/SNAP25/SYK/VLDLR/MTMR2/WASF1/PDLIM7/RAB31/DKK1/CACNG4/IGKV1-5/IGHV4-59/IGHV4-39/IGHV4-34/IGHV3-53/IGHV3-48/IGHV3-33/IGHV3-30/IGHV3-23/IGHV3-13/IGHV3-11/IGHV2-70/IGHV1-69/IGLV7-43/IGLV3-27/IGLV3-25/IGLV3-21/IGLV3-19/IGLV3-1/IGLV2-23/IGLV2-14/IGLV2-11/IGLV2-8/IGLV1-51/IGLV1-47/IGLV1-44/IGLV1-40/IGK…	58
BP	GO:0000280	nuclear division	66/989	407/18670	3.00175e-16	3.39394e-14	2.52161e-14	BIRC5/BUB1/BUB1B/CCNB1/CCNE1/CDC6/CDC20/CDC25B/CDKN1C/CENPF/CHEK1/CKS2/EDN1/FANCD2/FLNA/KIF2A/KIF11/KIFC1/LIF/MAD2L1/MKI67/MSX1/MYBL2/NEK2/PLK1/RAD51/TGFA/TGFB1/TOP2A/TTK/SPHK1/PRC1/PKMYT1/AURKB/PTTG1/TRIP13/KIF23/KNTC1/DLGAP5/NCAPD2/SMC4/NDC80/TACC3/P3H4/KIF2C/UBE2C/ZWINT/TPX2/PLCB1/NCAPH/KIF4A/FBXO5/UBE2S/RACGAP1/ANLN/CDCA8/NCAPG/DSCC1/CDT1/NUF2/PSRC1/MAEL/CDCA5/MISP/KIF18B/ASPM	66
BP	GO:0002377	immunoglobulin production	43/989	193/18670	5.35641e-16	5.92738e-14	4.40389e-14	IGKC/PTPRC/TGFB1/EXO1/GCNT3/IL27RA/BATF/TNFSF13B/CLCF1/IGKV1-5/IGLV10-54/IGLV9-49/IGLV7-46/IGLV7-43/IGLV5-45/IGLV4-69/IGLV3-27/IGLV3-25/IGLV3-21/IGLV3-19/IGLV3-10/IGLV3-9/IGLV3-1/IGLV2-23/IGLV2-14/IGLV2-11/IGLV2-8/IGLV1-51/IGLV1-47/IGLV1-44/IGLV1-40/IGKV3D-20/IGKV2D-29/IGKV1D-13/IGKV6-21/IGKV3-20/IGKV3-15/IGKV1-27/IGKV1-17/IGKV1-16/IGKV1-9/IGKV1-6/MZB1	43
BP	GO:0002440	production of molecular mediator of immune response	53/989	286/18670	9.40418e-16	1.01898e-13	7.57078e-14	CHGA/FCER1G/HMOX1/IGKC/IL18/JAK3/PGC/PTPRC/TGFB1/TGFB3/TLR2/EXO1/GCNT3/IL27RA/BATF/TNFSF13B/CLCF1/IGKV1-5/IGLV10-54/IGLV9-49/IGLV7-46/IGLV7-43/IGLV5-45/IGLV4-69/IGLV3-27/IGLV3-25/IGLV3-21/IGLV3-19/IGLV3-10/IGLV3-9/IGLV3-1/IGLV2-23/IGLV2-14/IGLV2-11/IGLV2-8/IGLV1-51/IGLV1-47/IGLV1-44/IGLV1-40/IGKV3D-20/IGKV2D-29/IGKV1D-13/IGKV6-21/IGKV3-20/IGKV3-15/IGKV1-27/IGKV1-17/IGKV1-16/IGKV1-9/IGKV1-6/MZB1/G…	53
BP	GO:0050851	antigen receptor-mediated signaling pathway	55/989	316/18670	4.45872e-15	4.73262e-13	3.51621e-13	CD79A/FYB1/NCKAP1L/HLA-DPA1/HLA-DQA1/HLA-DQA2/HLA-DQB2/HLA-DRA/IGHA1/IGHD/IGHG1/IGHG4/IGKC/IGLC2/IGLC3/MNDA/PIK3CD/PTPRC/SYK/RIPK2/THEMIS2/LILRB4/CD300A/TNFRSF21/IGHV5-51/IGHV4-59/IGHV4-39/IGHV4-34/IGHV4-31/IGHV4-28/IGHV3-74/IGHV3-73/IGHV3-66/IGHV3-53/IGHV3-49/IGHV3-48/IGHV3-43/IGHV3-33/IGHV3-30/IGHV3-23/IGHV3-21/IGHV3-13/IGHV3-11/IGHV2-70/IGHV2-26/IGHV1-69/IGHV1-58/IGHV1-24/IGHV1-18/PAG1/SLC39A1…	55
BP	GO:0038095	Fc-epsilon receptor signaling pathway	38/989	169/18670	1.9803e-14	2.0599e-12	1.53046e-12	FCER1G/IGKC/IGLC2/IGLC3/SYK/VAV1/IGKV1-5/IGHV4-59/IGHV4-39/IGHV4-34/IGHV3-53/IGHV3-48/IGHV3-33/IGHV3-30/IGHV3-23/IGHV3-13/IGHV3-11/IGHV2-70/IGHV1-69/IGLV7-43/IGLV3-27/IGLV3-25/IGLV3-21/IGLV3-19/IGLV3-1/IGLV2-23/IGLV2-14/IGLV2-11/IGLV2-8/IGLV1-51/IGLV1-47/IGLV1-44/IGLV1-40/IGKV3D-20/IGKV3-20/IGKV3-15/IGKV1-17/IGKV1-16	38
BP	GO:0048285	organelle fission	66/989	449/18670	4.02373e-14	4.10341e-12	3.04873e-12	BIRC5/BUB1/BUB1B/CCNB1/CCNE1/CDC6/CDC20/CDC25B/CDKN1C/CENPF/CHEK1/CKS2/EDN1/FANCD2/FLNA/KIF2A/KIF11/KIFC1/LIF/MAD2L1/MKI67/MSX1/MYBL2/NEK2/PLK1/RAD51/TGFA/TGFB1/TOP2A/TTK/SPHK1/PRC1/PKMYT1/AURKB/PTTG1/TRIP13/KIF23/KNTC1/DLGAP5/NCAPD2/SMC4/NDC80/TACC3/P3H4/KIF2C/UBE2C/ZWINT/TPX2/PLCB1/NCAPH/KIF4A/FBXO5/UBE2S/RACGAP1/ANLN/CDCA8/NCAPG/DSCC1/CDT1/NUF2/PSRC1/MAEL/CDCA5/MISP/KIF18B/ASPM	66
BP	GO:0000070	mitotic sister chromatid segregation	35/989	151/18670	8.1161e-14	8.11766e-12	6.03122e-12	BUB1/BUB1B/CCNB1/CDC6/CDC20/CENPF/KIFC1/MAD2L1/NEK2/PLK1/TTK/PRC1/AURKB/PTTG1/TRIP13/KIF23/DLGAP5/NCAPD2/SMC4/NDC80/TACC3/KIF2C/ZWINT/NCAPH/KIF4A/FBXO5/RACGAP1/CDCA8/NCAPG/DSCC1/CDT1/NUF2/PSRC1/CDCA5/KIF18B	35
BP	GO:0042742	defense response to bacterium	54/989	330/18670	1.11026e-13	1.08952e-11	8.09484e-12	CHGA/FCER1G/FGR/IGHA1/IGHD/IGHG1/IGHG4/JCHAIN/IGKC/IGLC2/IGLC3/PGC/PRKCD/S100A8/S100A9/CCL20/CXCL6/SYK/ADAM17/TLR2/RIPK2/IL27RA/IGHV5-51/IGHV4-59/IGHV4-39/IGHV4-34/IGHV4-31/IGHV4-28/IGHV3-74/IGHV3-73/IGHV3-66/IGHV3-53/IGHV3-49/IGHV3-48/IGHV3-43/IGHV3-33/IGHV3-30/IGHV3-23/IGHV3-21/IGHV3-13/IGHV3-11/IGHV2-70/IGHV2-26/IGHV1-69/IGHV1-58/IGHV1-24/IGHV1-18/IGKV3-20/PYCARD/TREM2/SLAMF8/HAVCR2/IGLL5/IGHV…	54
BP	GO:0030199	collagen fibril organization	21/989	54/18670	1.27602e-13	1.229e-11	9.13116e-12	AEBP1/ANXA2/ANXA2P2/SERPINH1/COL1A1/COL1A2/COL3A1/COL5A1/COL5A2/COL12A1/COMP/FOXC1/FMOD/LOX/LOXL2/LUM/MMP11/SFRP2/PXDN/P3H4/LOXL4	21
BP	GO:0007059	chromosome segregation	51/989	321/18670	1.73263e-12	1.63843e-10	1.21732e-10	BIRC5/BUB1/BUB1B/CCNB1/CCNE1/CDC6/CDC20/CENPF/DDX11/ECT2/FANCD2/GEM/KIFC1/MAD2L1/MKI67/NEK2/PLK1/TOP2A/TTK/PRC1/AURKB/PTTG1/TRIP13/KIF23/DLGAP5/NCAPD2/SMC4/NDC80/TACC3/P3H4/KIF2C/ZWINT/OIP5/NCAPH/KIF4A/FBXO5/RACGAP1/CDCA8/HJURP/RCC2/SPC25/NCAPG/DSCC1/CDT1/NUF2/PSRC1/MAEL/CDCA5/KIF18B/SKA1/SKA3	51
BP	GO:0045785	positive regulation of cell adhesion	58/989	403/18670	3.5996e-12	3.34313e-10	2.48386e-10	ADAM8/ANXA1/ARL2/CD27/CD86/CD44/COL16A1/CSF1/EPO/FLNA/NCKAP1L/HLA-DMB/HLA-DPA1/ICAM1/IL18/ITGA2/ITGA3/ITGAV/ITGB2/JAK3/LGALS1/LGALS9/MYO10/PDCD1/PRSS2/PTAFR/PTN/PTPRC/CCL2/CCL19/SFRP2/SRC/STX3/SYK/TGFB1/VAV1/NCK2/ADAM9/RIPK2/TNFRSF18/IQGAP1/ADGRG1/EDIL3/OLFM4/TNFSF13B/LILRB4/PYCARD/CD209/CARMIL1/CCL28/PLEKHA2/VTCN1/EMILIN2/HAVCR2/CCDC80/UNC13D/NPNT/CD24	58
BP	GO:0000819	sister chromatid segregation	37/989	189/18670	3.88021e-12	3.54053e-10	2.63052e-10	BUB1/BUB1B/CCNB1/CDC6/CDC20/CENPF/DDX11/KIFC1/MAD2L1/NEK2/PLK1/TOP2A/TTK/PRC1/AURKB/PTTG1/TRIP13/KIF23/DLGAP5/NCAPD2/SMC4/NDC80/TACC3/KIF2C/ZWINT/NCAPH/KIF4A/FBXO5/RACGAP1/CDCA8/NCAPG/DSCC1/CDT1/NUF2/PSRC1/CDCA5/KIF18B	37
BP	GO:0098813	nuclear chromosome segregation	44/989	262/18670	8.86582e-12	7.9502e-10	5.90679e-10	BUB1/BUB1B/CCNB1/CCNE1/CDC6/CDC20/CENPF/DDX11/ECT2/FANCD2/GEM/KIFC1/MAD2L1/NEK2/PLK1/TOP2A/TTK/PRC1/AURKB/PTTG1/TRIP13/KIF23/DLGAP5/NCAPD2/SMC4/NDC80/TACC3/P3H4/KIF2C/ZWINT/NCAPH/KIF4A/FBXO5/RACGAP1/CDCA8/RCC2/NCAPG/DSCC1/CDT1/NUF2/PSRC1/MAEL/CDCA5/KIF18B	44
BP	GO:0002685	regulation of leukocyte migration	37/989	196/18670	1.20416e-11	1.0615e-09	7.88665e-10	ABR/ADAM8/ANXA1/C3AR1/CCR1/CSF1/EDN1/NCKAP1L/HMOX1/ICAM1/CXCL8/ITGA2/LGALS9/MMP14/NBL1/CCN3/PGF/PTAFR/PTN/RAC2/CCL2/CCL19/CCL20/ADAM17/TGFB1/PLA2G7/TNFRSF18/IL27RA/CXCL14/CD300A/PLCB1/STK39/PYCARD/TREM2/CCL28/SLAMF8/PDGFD	37
BP	GO:0051983	regulation of chromosome segregation	25/989	103/18670	1.00349e-10	8.69859e-09	6.46283e-09	BUB1/BUB1B/CCNB1/CDC6/CDC20/CENPF/DDX11/ECT2/MAD2L1/MKI67/NEK2/PLK1/TTK/AURKB/PTTG1/TRIP13/DLGAP5/NDC80/TACC3/KIF2C/FBXO5/RACGAP1/RCC2/CDT1/CDCA5	25
BP	GO:0060326	cell chemotaxis	46/989	304/18670	1.17365e-10	1.00068e-08	7.43479e-09	ADAM8/ANXA1/C3AR1/CHGA/CCR1/CSF1/GPR183/EDN1/FCER1G/FGFR1/CXCL1/GSTP1/NCKAP1L/HGF/CXCL8/ITGB2/LGALS9/LOX/ABCC1/NBL1/CCN3/PDGFRA/PGF/PIK3CD/PRKCD/PTN/RAC2/S100A8/S100A9/CCL2/CCL19/CCL20/CXCL6/CXCL5/SLC12A2/SYK/ADAM17/VAV1/CXCR4/PLA2G7/CXCL14/STK39/LEF1/CCL28/SLAMF8/PDGFD	46
BP	GO:0007159	leukocyte cell-cell adhesion	49/989	337/18670	1.21869e-10	1.02233e-08	7.59562e-09	ADAM8/ANXA1/CD27/CD86/CD44/EPO/FOXJ1/NCKAP1L/HLA-DMB/HLA-DPA1/ICAM1/IL18/ITGB2/JAK3/LGALS1/LGALS9/PDCD1/PTAFR/PTPRC/RAC2/S100A8/S100A9/CCL2/CCL19/SELL/SRC/SYK/TGFB1/VAV1/NCK2/RIPK2/GPNMB/TNFSF13B/LILRB4/CD300A/VSIG4/PLA2G2D/TNFRSF21/PYCARD/CD209/CERCAM/PAG1/CCL28/PELI1/VTCN1/FERMT3/HAVCR2/NRARP/CD24	49
BP	GO:1902850	microtubule cytoskeleton organization involved in mitosis	28/989	131/18670	1.91098e-10	1.57762e-08	1.17213e-08	BIRC5/CCNB1/CDC20/CENPA/FLNA/KIF2A/KIF11/KIFC1/STMN1/MAD2L1/MYBL2/NEK2/PLK1/TTK/PRC1/ARHGEF2/AURKB/KIF23/NDC80/TACC3/TPX2/KIF4A/RACGAP1/SPC25/ACTL8/NUF2/PSRC1/MISP	28
BP	GO:0031589	cell-substrate adhesion	50/989	354/18670	2.23875e-10	1.81934e-08	1.35172e-08	JAG1/ARL2/DDR1/CD44/CDKN2A/COL1A1/COL3A1/COL16A1/CSF1/FBLN1/FLNA/ITGA2/ITGA3/ITGAV/ITGB2/ITGB4/LAMA5/LAMB1/LAMC1/LAMC2/LGALS1/TACSTD2/MELTF/MMP12/MMP14/PLAU/PRKX/PTN/RAC2/SLC9A1/SRC/TYRO3/FZD7/ADAM9/IQGAP1/EDIL3/OLFM4/POSTN/LIMCH1/CARMIL1/RCC2/CCL28/ADAMTS9/PLEKHA2/FERMT3/EMILIN2/ANTXR1/CCDC80/UNC13D/NPNT	50
BP	GO:0051783	regulation of nuclear division	34/989	188/18670	2.73295e-10	2.18678e-08	1.62473e-08	BUB1/BUB1B/CCNB1/CDC6/CDC20/CDKN1C/CENPF/CHEK1/EDN1/KIF11/LIF/MAD2L1/MKI67/MSX1/NEK2/PLK1/TGFA/TGFB1/TTK/SPHK1/PKMYT1/AURKB/PTTG1/TRIP13/KNTC1/DLGAP5/NDC80/TACC3/UBE2C/PLCB1/FBXO5/ANLN/CDT1/CDCA5	34
BP	GO:0042119	neutrophil activation	62/989	498/18670	3.17091e-10	2.49877e-08	1.85653e-08	ABR/ADAM8/ALDOA/ALOX5/ANXA2/C3AR1/CD44/CD53/ADGRE5/CTSC/CHIT1/CYBB/CFD/FABP5/FCER1G/FCGR2A/FGR/CXCL1/GSTP1/NCKAP1L/HK3/CXCL8/IL18/IMPDH1/ITGAM/ITGAV/ITGAX/ITGB2/LAIR1/MMP9/MNDA/PKM/PLAU/PLAUR/PRKCD/PRSS2/PTAFR/QSOX1/PTPRC/S100A8/S100A9/S100A11/S100P/CXCL6/SELL/SLC2A3/SNAP25/SYK/TIMP2/TLR2/IQGAP1/OLFM4/CKAP4/GLIPR1/RAB31/CD300A/TMC6/COTL1/QPCT/PYCARD/LPCAT1/UNC13D	62
BP	GO:0007088	regulation of mitotic nuclear division	31/989	164/18670	5.38228e-10	4.1781e-08	3.10422e-08	BUB1/BUB1B/CCNB1/CDC6/CDC20/CDKN1C/CENPF/CHEK1/EDN1/KIF11/MAD2L1/MKI67/NEK2/PLK1/TGFA/TGFB1/TTK/SPHK1/PKMYT1/AURKB/PTTG1/TRIP13/KNTC1/DLGAP5/NDC80/TACC3/UBE2C/FBXO5/ANLN/CDT1/CDCA5	31
BP	GO:0070661	leukocyte proliferation	44/989	298/18670	6.62123e-10	5.06427e-08	3.76262e-08	ANXA1/CD86/CD79A/CSF1/CSF1R/GPR183/ELF4/EPO/FOXJ1/GJA1/GSTP1/NCKAP1L/HLA-DMB/HLA-DPA1/IL18/IMPDH1/JAK3/LGALS9/MNDA/PRKCD/PTPRC/RAC2/CCL19/SYK/TGFB1/NCK2/RIPK2/GPNMB/TNFSF13B/CD300A/VSIG4/CLCF1/PLA2G2D/TNFRSF21/PYCARD/CD209/LEF1/MZB1/TREM2/PELI1/SLC39A10/VTCN1/HAVCR2/CD24	44
BP	GO:0002446	neutrophil mediated immunity	61/989	499/18670	9.1526e-10	6.89894e-08	5.12574e-08	ABR/ADAM8/ALDOA/ALOX5/ANXA2/C3AR1/CD44/CD53/ADGRE5/CTSC/CHIT1/CYBB/CFD/FABP5/FCER1G/FCGR2A/FGR/CXCL1/GSTP1/NCKAP1L/HK3/IMPDH1/ITGAM/ITGAV/ITGAX/ITGB2/LAIR1/MMP9/MNDA/PKM/PLAU/PLAUR/PRKCD/PRSS2/PTAFR/QSOX1/PTPRC/S100A8/S100A9/S100A11/S100P/CXCL6/SELL/SLC2A3/SNAP25/SYK/ADAM17/TIMP2/TLR2/IQGAP1/OLFM4/CKAP4/GLIPR1/RAB31/CD300A/TMC6/COTL1/QPCT/PYCARD/LPCAT1/UNC13D	61
BP	GO:0050920	regulation of chemotaxis	36/989	217/18670	9.82096e-10	7.29698e-08	5.42147e-08	C3AR1/CCR1/CSF1/GPR183/EDN1/F3/FGFR1/GSTP1/NCKAP1L/CXCL8/ITGA2/LGALS9/NBL1/CCN3/PDGFRA/PGF/PTN/RAC2/ROBO1/CCL2/CCL19/STX3/ADAM17/TGFB1/CXCR4/PLA2G7/CXCL14/STK39/TREM2/PLXNA3/SLAMF8/SEMA6A/ZSWIM5/ZSWIM4/PDGFD/TUBB2B	36
BP	GO:0007052	mitotic spindle organization	24/989	106/18670	1.09505e-09	8.02164e-08	5.95987e-08	BIRC5/CCNB1/CDC20/FLNA/KIF2A/KIF11/KIFC1/STMN1/MYBL2/NEK2/PLK1/TTK/PRC1/AURKB/KIF23/NDC80/TACC3/TPX2/KIF4A/RACGAP1/SPC25/NUF2/PSRC1/MISP	24
BP	GO:0032944	regulation of mononuclear cell proliferation	35/989	209/18670	1.29515e-09	9.35563e-08	6.951e-08	ANXA1/CD86/CSF1/GPR183/EPO/FOXJ1/NCKAP1L/HLA-DMB/HLA-DPA1/IL18/JAK3/LGALS9/MNDA/PTPRC/RAC2/CCL19/SYK/TGFB1/NCK2/RIPK2/GPNMB/TNFSF13B/CD300A/VSIG4/CLCF1/PLA2G2D/TNFRSF21/PYCARD/CD209/MZB1/PELI1/SLC39A10/VTCN1/HAVCR2/CD24	35
BP	GO:0032943	mononuclear cell proliferation	41/989	274/18670	1.69415e-09	1.20702e-07	8.96786e-08	ANXA1/CD86/CD79A/CSF1/GPR183/ELF4/EPO/FOXJ1/GJA1/NCKAP1L/HLA-DMB/HLA-DPA1/IL18/IMPDH1/JAK3/LGALS9/MNDA/PRKCD/PTPRC/RAC2/CCL19/SYK/TGFB1/NCK2/RIPK2/GPNMB/TNFSF13B/CD300A/VSIG4/CLCF1/PLA2G2D/TNFRSF21/PYCARD/CD209/LEF1/MZB1/PELI1/SLC39A10/VTCN1/HAVCR2/CD24	41
BP	GO:0070663	regulation of leukocyte proliferation	36/989	222/18670	1.85925e-09	1.30675e-07	9.70882e-08	ANXA1/CD86/CSF1/GPR183/EPO/FOXJ1/GSTP1/NCKAP1L/HLA-DMB/HLA-DPA1/IL18/JAK3/LGALS9/MNDA/PTPRC/RAC2/CCL19/SYK/TGFB1/NCK2/RIPK2/GPNMB/TNFSF13B/CD300A/VSIG4/CLCF1/PLA2G2D/TNFRSF21/PYCARD/CD209/MZB1/PELI1/SLC39A10/VTCN1/HAVCR2/CD24	36
BP	GO:0043312	neutrophil degranulation	59/989	485/18670	2.0931e-09	1.4515e-07	1.07842e-07	ABR/ADAM8/ALDOA/ALOX5/ANXA2/C3AR1/CD44/CD53/ADGRE5/CTSC/CHIT1/CYBB/CFD/FABP5/FCER1G/FCGR2A/FGR/CXCL1/GSTP1/NCKAP1L/HK3/IMPDH1/ITGAM/ITGAV/ITGAX/ITGB2/LAIR1/MMP9/MNDA/PKM/PLAU/PLAUR/PRKCD/PRSS2/PTAFR/QSOX1/PTPRC/S100A8/S100A9/S100A11/S100P/SELL/SLC2A3/SNAP25/SYK/TIMP2/TLR2/IQGAP1/OLFM4/CKAP4/GLIPR1/RAB31/CD300A/TMC6/COTL1/QPCT/PYCARD/LPCAT1/UNC13D	59
BP	GO:0030595	leukocyte chemotaxis	36/989	224/18670	2.38534e-09	1.63239e-07	1.21282e-07	ADAM8/ANXA1/C3AR1/CHGA/CCR1/CSF1/GPR183/EDN1/FCER1G/CXCL1/NCKAP1L/CXCL8/ITGB2/LGALS9/NBL1/CCN3/PGF/PIK3CD/PTN/RAC2/S100A8/S100A9/CCL2/CCL19/CCL20/CXCL6/CXCL5/SLC12A2/SYK/ADAM17/VAV1/CXCR4/PLA2G7/CXCL14/STK39/SLAMF8	36
BP	GO:0022407	regulation of cell-cell adhesion	52/989	403/18670	2.54213e-09	1.71709e-07	1.27576e-07	ADAM8/JAG1/ANXA1/CD27/CD86/CD44/EPO/FOXJ1/NCKAP1L/HLA-DMB/HLA-DPA1/ICAM1/IL18/ITGB2/JAK3/LGALS1/LGALS9/EPCAM/MYO10/PDCD1/SERPINE2/PRKCD/PTAFR/PTPRC/CCL2/CCL19/SRC/SYK/TGFB1/VAV1/NCK2/RIPK2/GPNMB/SPINT2/TNFSF13B/LILRB4/CD300A/VSIG4/PLA2G2D/TNFRSF21/PYCARD/CD209/LEF1/PAG1/CCL28/PELI1/VTCN1/FERMT3/HAVCR2/C1QTNF1/NRARP/CD24	52
BP	GO:0002283	neutrophil activation involved in immune response	59/989	488/18670	2.64561e-09	1.76408e-07	1.31067e-07	ABR/ADAM8/ALDOA/ALOX5/ANXA2/C3AR1/CD44/CD53/ADGRE5/CTSC/CHIT1/CYBB/CFD/FABP5/FCER1G/FCGR2A/FGR/CXCL1/GSTP1/NCKAP1L/HK3/IMPDH1/ITGAM/ITGAV/ITGAX/ITGB2/LAIR1/MMP9/MNDA/PKM/PLAU/PLAUR/PRKCD/PRSS2/PTAFR/QSOX1/PTPRC/S100A8/S100A9/S100A11/S100P/SELL/SLC2A3/SNAP25/SYK/TIMP2/TLR2/IQGAP1/OLFM4/CKAP4/GLIPR1/RAB31/CD300A/TMC6/COTL1/QPCT/PYCARD/LPCAT1/UNC13D	59
BP	GO:0002687	positive regulation of leukocyte migration	26/989	128/18670	2.69222e-09	1.77243e-07	1.31687e-07	ADAM8/C3AR1/CCR1/CSF1/EDN1/NCKAP1L/ICAM1/CXCL8/ITGA2/LGALS9/MMP14/PGF/PTAFR/PTN/RAC2/CCL19/CCL20/ADAM17/TGFB1/PLA2G7/TNFRSF18/CXCL14/STK39/PYCARD/TREM2/PDGFD	26
BP	GO:0007229	integrin-mediated signaling pathway	23/989	103/18670	3.23673e-09	2.10428e-07	1.56342e-07	COL3A1/COL16A1/FCER1G/FGR/FLNA/FYB1/HCK/ITGA2/ITGA3/ITGAM/ITGAV/ITGAX/ITGB2/ITGB4/LAMA5/PLEK/PTN/SRC/SYK/VAV1/ADAM9/RCC2/FERMT3	23
BP	GO:0010965	regulation of mitotic sister chromatid separation	17/989	57/18670	3.32995e-09	2.13816e-07	1.5886e-07	BUB1/BUB1B/CCNB1/CDC6/CDC20/CENPF/MAD2L1/PLK1/TTK/AURKB/PTTG1/TRIP13/DLGAP5/NDC80/TACC3/FBXO5/CDT1	17
BP	GO:1903037	regulation of leukocyte cell-cell adhesion	43/989	304/18670	3.94626e-09	2.50299e-07	1.85966e-07	ADAM8/ANXA1/CD27/CD86/CD44/EPO/FOXJ1/NCKAP1L/HLA-DMB/HLA-DPA1/ICAM1/IL18/ITGB2/JAK3/LGALS1/LGALS9/PDCD1/PTAFR/PTPRC/CCL2/CCL19/SRC/SYK/TGFB1/VAV1/NCK2/RIPK2/GPNMB/TNFSF13B/LILRB4/CD300A/VSIG4/PLA2G2D/TNFRSF21/PYCARD/CD209/PAG1/CCL28/PELI1/VTCN1/HAVCR2/NRARP/CD24	43
BP	GO:0050670	regulation of lymphocyte proliferation	34/989	208/18670	4.23605e-09	2.65442e-07	1.97217e-07	ANXA1/CD86/GPR183/EPO/FOXJ1/NCKAP1L/HLA-DMB/HLA-DPA1/IL18/JAK3/LGALS9/MNDA/PTPRC/RAC2/CCL19/SYK/TGFB1/NCK2/RIPK2/GPNMB/TNFSF13B/CD300A/VSIG4/CLCF1/PLA2G2D/TNFRSF21/PYCARD/CD209/MZB1/PELI1/SLC39A10/VTCN1/HAVCR2/CD24	34
BP	GO:0046651	lymphocyte proliferation	40/989	272/18670	4.46107e-09	2.76215e-07	2.05221e-07	ANXA1/CD86/CD79A/GPR183/ELF4/EPO/FOXJ1/GJA1/NCKAP1L/HLA-DMB/HLA-DPA1/IL18/IMPDH1/JAK3/LGALS9/MNDA/PRKCD/PTPRC/RAC2/CCL19/SYK/TGFB1/NCK2/RIPK2/GPNMB/TNFSF13B/CD300A/VSIG4/CLCF1/PLA2G2D/TNFRSF21/PYCARD/CD209/LEF1/MZB1/PELI1/SLC39A10/VTCN1/HAVCR2/CD24	40
BP	GO:0061448	connective tissue development	40/989	273/18670	4.96664e-09	3.039e-07	2.2579e-07	ANXA2/ANXA2P2/SERPINH1/CD44/COL1A1/COL5A1/COL6A2/COL6A3/COL12A1/COMP/CSF1/CTSK/EDN1/EVC/FGFR1/HIF1A/ID4/LOX/LOXL2/LUM/MATN3/MGP/MSX1/CCN3/OXCT1/PITX1/PTHLH/SFRP2/SOX9/TGFB1/TYMS/SULF1/CHST11/CSGALNACT1/SULF2/AACS/PDGFD/SELENOM/RFLNA/SH3PXD2B	40
BP	GO:2000816	negative regulation of mitotic sister chromatid separation	14/989	39/18670	5.43936e-09	3.28955e-07	2.44405e-07	BUB1/BUB1B/CCNB1/CDC20/CENPF/MAD2L1/PLK1/TTK/AURKB/PTTG1/TRIP13/NDC80/FBXO5/CDT1	14
BP	GO:0044706	multi-multicellular organism process	35/989	222/18670	6.64689e-09	3.97362e-07	2.9523e-07	ADRA2C/AKR1B1/DDR1/COL16A1/CLDN4/CTSV/DSG2/EDN1/EPO/FBLN1/GJA1/IGFBP5/ITGA2/ITGA3/LGALS9/LIF/MMP2/MMP7/MMP9/PGF/SERPINE2/PTAFR/PTGFR/PTGIS/PTHLH/PTN/RGS2/SLC2A1/SPP1/TGFB1/TGFB3/STC2/LDOC1/HAVCR2/SH3PXD2B	35
BP	GO:0051306	mitotic sister chromatid separation	17/989	60/18670	7.9427e-09	4.65288e-07	3.45697e-07	BUB1/BUB1B/CCNB1/CDC6/CDC20/CENPF/MAD2L1/PLK1/TTK/AURKB/PTTG1/TRIP13/DLGAP5/NDC80/TACC3/FBXO5/CDT1	17
BP	GO:1905819	negative regulation of chromosome separation	14/989	40/18670	7.96205e-09	4.65288e-07	3.45697e-07	BUB1/BUB1B/CCNB1/CDC20/CENPF/MAD2L1/PLK1/TTK/AURKB/PTTG1/TRIP13/NDC80/FBXO5/CDT1	14
BP	GO:0007162	negative regulation of cell adhesion	41/989	289/18670	8.31611e-09	4.75656e-07	3.534e-07	JAG1/ANXA1/CD86/CDKN2A/COL1A1/FBLN1/FOXJ1/TNC/JAK3/LGALS1/LGALS9/TACSTD2/EPCAM/MELTF/MMP12/MMP14/MUC1/SERPINE2/PLXNA1/PRKCD/PTPRC/SRC/TGFB1/FZD7/GPNMB/POSTN/SPINT2/CD300A/VSIG4/PLA2G2D/TNFRSF21/PLXNA3/PAG1/RCC2/CCL28/PELI1/SEMA6A/VTCN1/HAVCR2/C1QTNF1/NRARP	41
BP	GO:1901992	positive regulation of mitotic cell cycle phase transition	21/989	91/18670	8.32238e-09	4.75656e-07	3.534e-07	ANXA1/CCNB1/CCND2/CCNE1/CDK1/CDC6/CDC25A/CDC25B/SMARCD3/ADAM17/TGFB1/CDC7/CDC45/DLGAP5/UBE2C/PLCB1/FBXO5/DTL/RCC2/CDT1/CDCA5	21
BP	GO:0010810	regulation of cell-substrate adhesion	34/989	215/18670	1.00773e-08	5.69694e-07	4.23268e-07	JAG1/ARL2/DDR1/CDKN2A/COL1A1/COL16A1/CSF1/FBLN1/FLNA/ITGA3/LGALS1/TACSTD2/MELTF/MMP12/MMP14/PLAU/PTN/RAC2/SLC9A1/SRC/FZD7/IQGAP1/EDIL3/OLFM4/POSTN/LIMCH1/CARMIL1/RCC2/CCL28/PLEKHA2/EMILIN2/CCDC80/UNC13D/NPNT	34
BP	GO:0007091	metaphase/anaphase transition of mitotic cell cycle	16/989	54/18670	1.07229e-08	5.99676e-07	4.45544e-07	BUB1/BUB1B/CCNB1/CDC6/CDC20/CENPF/MAD2L1/PLK1/TTK/AURKB/TRIP13/DLGAP5/NDC80/TACC3/FBXO5/CDT1	16
BP	GO:0042129	regulation of T cell proliferation	28/989	156/18670	1.2124e-08	6.70818e-07	4.98401e-07	ANXA1/CD86/EPO/FOXJ1/NCKAP1L/HLA-DMB/HLA-DPA1/IL18/JAK3/LGALS9/PTPRC/RAC2/CCL19/SYK/TGFB1/NCK2/RIPK2/GPNMB/TNFSF13B/VSIG4/PLA2G2D/TNFRSF21/PYCARD/CD209/PELI1/VTCN1/HAVCR2/CD24	28
BP	GO:1905818	regulation of chromosome separation	17/989	62/18670	1.37228e-08	7.51285e-07	5.58185e-07	BUB1/BUB1B/CCNB1/CDC6/CDC20/CENPF/MAD2L1/PLK1/TTK/AURKB/PTTG1/TRIP13/DLGAP5/NDC80/TACC3/FBXO5/CDT1	17
BP	GO:0033048	negative regulation of mitotic sister chromatid segregation	14/989	42/18670	1.64185e-08	8.89505e-07	6.6088e-07	BUB1/BUB1B/CCNB1/CDC20/CENPF/MAD2L1/PLK1/TTK/AURKB/PTTG1/TRIP13/NDC80/FBXO5/CDT1	14
BP	GO:0045841	negative regulation of mitotic metaphase/anaphase transition	13/989	36/18670	1.76893e-08	9.48476e-07	7.04693e-07	BUB1/BUB1B/CCNB1/CDC20/CENPF/MAD2L1/PLK1/TTK/AURKB/TRIP13/NDC80/FBXO5/CDT1	13
BP	GO:0042110	T cell activation	55/989	464/18670	1.84709e-08	9.80278e-07	7.28322e-07	ADAM8/ANXA1/CD7/CD27/CD86/CD44/GPR183/ELF4/EPO/FANCD2/FCER1G/FOXJ1/GJA1/NCKAP1L/HLA-DMB/HLA-DOA/HLA-DPA1/ICAM1/IL18/JAK3/LGALS1/LGALS9/PDCD1/PIK3CD/PTPRC/RAC2/CCL2/CCL19/SOX4/SRC/SYK/ADAM17/TGFB1/VAV1/FZD7/NCK2/RIPK2/TNFRSF18/GPNMB/BATF/TNFSF13B/LILRB4/CD300A/VSIG4/PLA2G2D/TNFRSF21/PYCARD/CD209/LEF1/PAG1/PELI1/VTCN1/HAVCR2/NRARP/CD24	55
BP	GO:0044784	metaphase/anaphase transition of cell cycle	16/989	56/18670	1.91545e-08	1.00629e-06	7.47648e-07	BUB1/BUB1B/CCNB1/CDC6/CDC20/CENPF/MAD2L1/PLK1/TTK/AURKB/TRIP13/DLGAP5/NDC80/TACC3/FBXO5/CDT1	16
BP	GO:0097529	myeloid leukocyte migration	33/989	210/18670	1.94286e-08	1.01048e-06	7.50761e-07	ADAM8/ANXA1/C3AR1/CHGA/CCR1/CSF1/EDN1/FCER1G/CXCL1/NCKAP1L/CXCL8/ITGB2/MMP14/NBL1/CCN3/PGF/PIK3CD/RAC2/S100A8/S100A9/CCL2/CCL19/CCL20/CXCL6/CXCL5/SYK/VAV1/PLA2G7/CD300A/PLCB1/TREM2/SLAMF8/PDGFD	33
BP	GO:0032946	positive regulation of mononuclear cell proliferation	25/989	131/18670	2.04547e-08	1.05332e-06	7.82587e-07	ANXA1/CD86/CSF1/GPR183/EPO/NCKAP1L/HLA-DMB/HLA-DPA1/IL18/JAK3/LGALS9/PTPRC/CCL19/SYK/NCK2/RIPK2/TNFSF13B/CLCF1/PYCARD/CD209/PELI1/SLC39A10/VTCN1/HAVCR2/CD24	25
BP	GO:0022617	extracellular matrix disassembly	19/989	80/18670	2.57641e-08	1.29792e-06	9.64319e-07	ADAM8/DDR1/CD44/CTSK/CTSV/LAMC1/MELTF/MMP1/MMP2/MMP7/MMP9/MMP11/MMP12/MMP14/PRSS2/FSCN1/TGFB1/TIMP2/SH3PXD2B	19
BP	GO:0033045	regulation of sister chromatid segregation	19/989	80/18670	2.57641e-08	1.29792e-06	9.64319e-07	BUB1/BUB1B/CCNB1/CDC6/CDC20/CENPF/DDX11/MAD2L1/PLK1/TTK/AURKB/PTTG1/TRIP13/DLGAP5/NDC80/TACC3/FBXO5/CDT1/CDCA5	19
BP	GO:1902100	negative regulation of metaphase/anaphase transition of cell cycle	13/989	37/18670	2.59533e-08	1.29792e-06	9.64319e-07	BUB1/BUB1B/CCNB1/CDC20/CENPF/MAD2L1/PLK1/TTK/AURKB/TRIP13/NDC80/FBXO5/CDT1	13
BP	GO:0050863	regulation of T cell activation	42/989	314/18670	3.11352e-08	1.54223e-06	1.14584e-06	ADAM8/ANXA1/CD27/CD86/EPO/FANCD2/FOXJ1/NCKAP1L/HLA-DMB/HLA-DOA/HLA-DPA1/IL18/JAK3/LGALS1/LGALS9/PDCD1/PTPRC/RAC2/CCL2/CCL19/SRC/SYK/TGFB1/VAV1/NCK2/RIPK2/TNFRSF18/GPNMB/TNFSF13B/LILRB4/CD300A/VSIG4/PLA2G2D/TNFRSF21/PYCARD/CD209/PAG1/PELI1/VTCN1/HAVCR2/NRARP/CD24	42
BP	GO:0033046	negative regulation of sister chromatid segregation	14/989	44/18670	3.23259e-08	1.5861e-06	1.17843e-06	BUB1/BUB1B/CCNB1/CDC20/CENPF/MAD2L1/PLK1/TTK/AURKB/PTTG1/TRIP13/NDC80/FBXO5/CDT1	14
BP	GO:0045931	positive regulation of mitotic cell cycle	28/989	163/18670	3.26559e-08	1.58732e-06	1.17934e-06	ANXA1/ASNS/CCNB1/CCND2/CCNE1/CDK1/CDC6/CDC25A/CDC25B/EDN1/FGFR1/MAD2L1/SMARCD3/ADAM17/TGFA/TGFB1/CDC7/CDC45/SPHK1/DLGAP5/NDC80/UBE2C/PLCB1/FBXO5/DTL/RCC2/CDT1/CDCA5	28
BP	GO:0030071	regulation of mitotic metaphase/anaphase transition	15/989	51/18670	3.45284e-08	1.6628e-06	1.23542e-06	BUB1/BUB1B/CCNB1/CDC6/CDC20/CENPF/MAD2L1/PLK1/TTK/AURKB/TRIP13/DLGAP5/NDC80/FBXO5/CDT1	15
BP	GO:0042098	T cell proliferation	30/989	184/18670	3.63995e-08	1.73683e-06	1.29042e-06	ANXA1/CD86/ELF4/EPO/FOXJ1/GJA1/NCKAP1L/HLA-DMB/HLA-DPA1/IL18/JAK3/LGALS9/PTPRC/RAC2/CCL19/SYK/TGFB1/NCK2/RIPK2/GPNMB/TNFSF13B/VSIG4/PLA2G2D/TNFRSF21/PYCARD/CD209/PELI1/VTCN1/HAVCR2/CD24	30
BP	GO:0051304	chromosome separation	20/989	90/18670	3.7195e-08	1.75865e-06	1.30663e-06	BUB1/BUB1B/CCNB1/CDC6/CDC20/CENPF/MAD2L1/PLK1/TOP2A/TTK/AURKB/PTTG1/TRIP13/DLGAP5/NCAPD2/NDC80/TACC3/NCAPH/FBXO5/CDT1	20
BP	GO:0051985	negative regulation of chromosome segregation	14/989	45/18670	4.46495e-08	2.09209e-06	1.55437e-06	BUB1/BUB1B/CCNB1/CDC20/CENPF/MAD2L1/PLK1/TTK/AURKB/PTTG1/TRIP13/NDC80/FBXO5/CDT1	14
BP	GO:0045839	negative regulation of mitotic nuclear division	15/989	52/18670	4.61659e-08	2.14383e-06	1.59281e-06	BUB1/BUB1B/CCNB1/CDC20/CENPF/CHEK1/MAD2L1/PLK1/TTK/AURKB/PTTG1/TRIP13/NDC80/FBXO5/CDT1	15
BP	GO:1903039	positive regulation of leukocyte cell-cell adhesion	33/989	218/18670	4.91823e-08	2.26369e-06	1.68187e-06	ADAM8/ANXA1/CD27/CD86/CD44/EPO/NCKAP1L/HLA-DMB/HLA-DPA1/ICAM1/IL18/ITGB2/JAK3/LGALS1/LGALS9/PDCD1/PTAFR/PTPRC/CCL2/CCL19/SRC/SYK/TGFB1/VAV1/NCK2/RIPK2/TNFSF13B/LILRB4/PYCARD/CD209/VTCN1/HAVCR2/CD24	33
BP	GO:0051784	negative regulation of nuclear division	16/989	60/18670	5.63295e-08	2.56991e-06	1.90938e-06	BUB1/BUB1B/CCNB1/CDC20/CENPF/CHEK1/LIF/MAD2L1/PLK1/TTK/AURKB/PTTG1/TRIP13/NDC80/FBXO5/CDT1	16
BP	GO:1902099	regulation of metaphase/anaphase transition of cell cycle	15/989	53/18670	6.12578e-08	2.74412e-06	2.03881e-06	BUB1/BUB1B/CCNB1/CDC6/CDC20/CENPF/MAD2L1/PLK1/TTK/AURKB/TRIP13/DLGAP5/NDC80/FBXO5/CDT1	15
BP	GO:0033047	regulation of mitotic sister chromatid segregation	17/989	68/18670	6.17309e-08	2.74412e-06	2.03881e-06	BUB1/BUB1B/CCNB1/CDC6/CDC20/CENPF/MAD2L1/PLK1/TTK/AURKB/PTTG1/TRIP13/DLGAP5/NDC80/TACC3/FBXO5/CDT1	17
BP	GO:0033627	cell adhesion mediated by integrin	17/989	68/18670	6.17309e-08	2.74412e-06	2.03881e-06	COL16A1/NCKAP1L/ICAM1/ITGA2/ITGAV/ITGB2/ITGB4/MUC1/CCN3/PLAU/SFRP2/SYK/ADAM17/ADAM9/TESC/FERMT3/NPNT	17
BP	GO:0070665	positive regulation of leukocyte proliferation	25/989	139/18670	6.9727e-08	3.06178e-06	2.27482e-06	ANXA1/CD86/CSF1/GPR183/EPO/NCKAP1L/HLA-DMB/HLA-DPA1/IL18/JAK3/LGALS9/PTPRC/CCL19/SYK/NCK2/RIPK2/TNFSF13B/CLCF1/PYCARD/CD209/PELI1/SLC39A10/VTCN1/HAVCR2/CD24	25
BP	GO:0032103	positive regulation of response to external stimulus	42/989	323/18670	7.00541e-08	3.06178e-06	2.27482e-06	ADAM8/C3AR1/CTSC/CCR1/CSF1/EDN1/F3/FCER1G/FGFR1/NCKAP1L/CXCL8/IL18/ITGA2/LGALS9/ABCC1/PGC/PGF/MAPK13/PTN/RAC2/S100A8/S100A9/CCL19/STX3/ADAM17/TGFB1/TLR2/CXCR4/PLA2G7/RIPK2/OSMR/CXCL14/CDK19/LY96/STK39/GPRC5B/TREM2/PDGFD/HAVCR2/GBP5/C2CD4A/TUBB2B	42
BP	GO:0050671	positive regulation of lymphocyte proliferation	24/989	130/18670	7.58563e-08	3.28774e-06	2.4427e-06	ANXA1/CD86/GPR183/EPO/NCKAP1L/HLA-DMB/HLA-DPA1/IL18/JAK3/LGALS9/PTPRC/CCL19/SYK/NCK2/RIPK2/TNFSF13B/CLCF1/PYCARD/CD209/PELI1/SLC39A10/VTCN1/HAVCR2/CD24	24
BP	GO:0007051	spindle organization	28/989	170/18670	8.26819e-08	3.52616e-06	2.61985e-06	BIRC5/CCNB1/CDC20/CHD3/FLNA/KIF2A/KIF11/KIFC1/STMN1/MYBL2/NEK2/PLK1/TTK/PRC1/AURKB/KIF23/NDC80/TACC3/MAPRE1/TPX2/KIF4A/FBXO5/RACGAP1/SPC25/NUF2/PSRC1/MISP/ASPM	28
BP	GO:0007094	mitotic spindle assembly checkpoint	12/989	34/18670	8.47472e-08	3.52616e-06	2.61985e-06	BUB1/BUB1B/CCNB1/CDC20/CENPF/MAD2L1/PLK1/TTK/AURKB/TRIP13/NDC80/CDT1	12
BP	GO:0031577	spindle checkpoint	12/989	34/18670	8.47472e-08	3.52616e-06	2.61985e-06	BUB1/BUB1B/CCNB1/CDC20/CENPF/MAD2L1/PLK1/TTK/AURKB/TRIP13/NDC80/CDT1	12
BP	GO:0071173	spindle assembly checkpoint	12/989	34/18670	8.47472e-08	3.52616e-06	2.61985e-06	BUB1/BUB1B/CCNB1/CDC20/CENPF/MAD2L1/PLK1/TTK/AURKB/TRIP13/NDC80/CDT1	12
BP	GO:0071174	mitotic spindle checkpoint	12/989	34/18670	8.47472e-08	3.52616e-06	2.61985e-06	BUB1/BUB1B/CCNB1/CDC20/CENPF/MAD2L1/PLK1/TTK/AURKB/TRIP13/NDC80/CDT1	12
BP	GO:0007565	female pregnancy	30/989	192/18670	9.69661e-08	3.97422e-06	2.95275e-06	ADRA2C/AKR1B1/DDR1/COL16A1/CLDN4/CTSV/DSG2/EPO/FBLN1/GJA1/IGFBP5/ITGA2/ITGA3/LGALS9/LIF/MMP2/MMP7/MMP9/PGF/PTGIS/PTHLH/PTN/RGS2/SLC2A1/SPP1/TGFB1/TGFB3/STC2/LDOC1/HAVCR2	30
BP	GO:0042102	positive regulation of T cell proliferation	20/989	95/18670	9.70441e-08	3.97422e-06	2.95275e-06	ANXA1/CD86/EPO/NCKAP1L/HLA-DMB/HLA-DPA1/IL18/JAK3/LGALS9/PTPRC/CCL19/SYK/NCK2/RIPK2/TNFSF13B/PYCARD/CD209/VTCN1/HAVCR2/CD24	20
BP	GO:0090307	mitotic spindle assembly	15/989	56/18670	1.37173e-07	5.57371e-06	4.14113e-06	BIRC5/CDC20/FLNA/KIF2A/KIF11/KIFC1/MYBL2/NEK2/PLK1/AURKB/KIF23/TPX2/KIF4A/RACGAP1/MISP	15
BP	GO:1901989	positive regulation of cell cycle phase transition	21/989	106/18670	1.40656e-07	5.67095e-06	4.21337e-06	ANXA1/CCNB1/CCND2/CCNE1/CDK1/CDC6/CDC25A/CDC25B/SMARCD3/ADAM17/TGFB1/CDC7/CDC45/DLGAP5/UBE2C/PLCB1/FBXO5/DTL/RCC2/CDT1/CDCA5	21
BP	GO:0050921	positive regulation of chemotaxis	24/989	135/18670	1.59287e-07	6.37271e-06	4.73476e-06	C3AR1/CCR1/CSF1/EDN1/F3/FGFR1/NCKAP1L/CXCL8/ITGA2/LGALS9/PGF/PTN/RAC2/CCL19/STX3/ADAM17/TGFB1/CXCR4/PLA2G7/CXCL14/STK39/TREM2/PDGFD/TUBB2B	24
BP	GO:1901990	regulation of mitotic cell cycle phase transition	51/989	444/18670	1.66221e-07	6.59934e-06	4.90314e-06	ANXA1/BUB1/BUB1B/CCNB1/CCND2/CCNE1/CDK1/CDC6/CDC20/CDC25A/CDC25B/CDKN1C/CDKN2A/CENPF/SFN/MAD2L1/MUC1/NEK2/ORC1/PLK1/RBL1/CCL2/SMARCD3/SOX4/ADAM17/TGFB1/TTK/TUBA1A/CDC7/CDC45/AURKB/TRIP13/KNTC1/DLGAP5/TUBB4A/NDC80/GPNMB/UBE2C/MAPRE1/TPX2/FBXL7/PLCB1/ZNF385A/FBXO5/GTSE1/DTL/ANLN/RCC2/CDT1/SLFN11/CDCA5	51
BP	GO:0090068	positive regulation of cell cycle process	39/989	298/18670	1.72672e-07	6.80353e-06	5.05485e-06	ANXA1/CCNB1/CCND2/CCNE1/CDK1/CDC6/CDC25A/CDC25B/DDX11/ECT2/EDN1/FGFR1/SFN/MAD2L1/MSX1/MUC1/SMARCD3/SOX4/ADAM17/TGFA/TGFB1/CDC7/CDC45/SPHK1/AURKB/KIF23/DLGAP5/NDC80/UBE2C/PLCB1/ZNF385A/FBXO5/RACGAP1/GTSE1/DTL/RCC2/CSPP1/CDT1/CDCA5	39
BP	GO:0051216	cartilage development	31/989	209/18670	1.98784e-07	7.77348e-06	5.7755e-06	ANXA2/ANXA2P2/SERPINH1/CD44/COL1A1/COL6A2/COL6A3/COL12A1/COMP/CTSK/EDN1/EVC/FGFR1/HIF1A/LOXL2/LUM/MATN3/MGP/MSX1/CCN3/PITX1/PTHLH/SFRP2/SOX9/TGFB1/TYMS/SULF1/CHST11/CSGALNACT1/SULF2/RFLNA	31
BP	GO:0001503	ossification	47/989	398/18670	2.2524e-07	8.73649e-06	6.49099e-06	JAG1/CLIC1/CCR1/COL1A1/COL1A2/COL5A2/COMP/CSF1/VCAN/CTSK/FGR/FOXC1/GJA1/HGF/HIF1A/TNC/ID4/IGFBP5/LOX/MGP/MMP2/MMP14/PTHLH/PTN/CLEC11A/SFRP2/SOX9/SPP1/TGFB1/TGFB3/TPM4/FZD1/PDLIM7/MRC2/GPNMB/DKK1/WWTR1/FBXO5/LEF1/HDAC7/CSGALNACT1/CREB3L1/CTHRC1/RFLNA/NPNT/SH3PXD2B/TMEM119	47
BP	GO:0050769	positive regulation of neurogenesis	53/989	474/18670	2.26769e-07	8.73649e-06	6.49099e-06	ADRA2C/TSPO/CRABP2/CSF1/DBN1/DPYSL3/ECT2/EPO/ETV5/FGFR1/FLNA/HGF/HIF1A/ITGA3/LIF/LIMK1/MAP1B/NAP1L1/NBL1/NRCAM/SERPINE2/SERPINI1/PLXNA1/PTK7/PTN/RGS2/ROBO1/S100A9/SMARCD3/SPINT1/TGFB1/TIMP2/TLR2/VLDLR/CXCR4/FZD1/IQGAP1/ARHGEF2/NUMBL/AVIL/STMN2/DKK1/CLCF1/MMD/HEYL/ANKRD1/TRPV2/GPRC5B/TREM2/PLXNA3/SEMA6A/ASPM/TUBB2B	53
BP	GO:0048771	tissue remodeling	28/989	179/18670	2.51446e-07	9.61598e-06	7.14443e-06	ABR/ADAM8/JAG1/ANXA1/BAK1/CSF1R/CTSK/FOXC1/GJA1/HIF1A/IGFBP5/IL18/LIF/MMP2/MMP14/TNFRSF11B/PTN/RAC2/SPP1/SRC/SYK/TGFB1/TGFB3/GPNMB/P3H4/NCDN/CTHRC1/TMEM119	28
BP	GO:0002495	antigen processing and presentation of peptide antigen via MHC class II	20/989	101/18670	2.80101e-07	1.06336e-05	7.9005e-06	CTSE/CTSV/FCER1G/HLA-DMB/HLA-DOA/HLA-DOB/HLA-DPA1/HLA-DQA1/HLA-DQA2/HLA-DQB2/HLA-DRA/KIF2A/KIF11/KIF23/AP1M2/KIF2C/KIF4A/PYCARD/RACGAP1/TREM2	20
BP	GO:0002504	antigen processing and presentation of peptide or polysaccharide antigen via MHC class II	20/989	102/18670	3.31307e-07	1.24864e-05	9.2771e-06	CTSE/CTSV/FCER1G/HLA-DMB/HLA-DOA/HLA-DOB/HLA-DPA1/HLA-DQA1/HLA-DQA2/HLA-DQB2/HLA-DRA/KIF2A/KIF11/KIF23/AP1M2/KIF2C/KIF4A/PYCARD/RACGAP1/TREM2	20
BP	GO:0032963	collagen metabolic process	21/989	115/18670	5.90598e-07	2.20986e-05	1.64187e-05	SERPINH1/COL1A1/COL1A2/COL5A1/CTSK/HIF1A/ITGA2/MMP1/MMP2/MMP7/MMP9/MMP11/MMP12/MMP14/PRSS2/TGFB1/TGFB3/MRC2/P3H3/P3H4/CREB3L1	21
BP	GO:0001819	positive regulation of cytokine production	51/989	464/18670	6.46778e-07	2.40278e-05	1.7852e-05	ADAM8/ANXA1/BIRC3/POLR3D/C3AR1/CD86/CSF1R/CYBB/FCER1G/FGR/HGF/HIF1A/HLA-DPA1/HMOX1/IFI16/IGHD/IL18/LGALS9/LTB/LUM/MMP12/MNDA/PAEP/MAPK13/PTAFR/PTPRC/CCL19/SRC/SYK/ADAM17/TGFB1/TLR2/RIPK2/SPHK1/ARHGEF2/IL27RA/TRIM16/POSTN/SULF1/PLCB1/LY96/PYCARD/HILPDA/GPRC5B/TREM2/INAVA/SULF2/PELI1/VTCN1/HAVCR2/GBP5	51
BP	GO:0022409	positive regulation of cell-cell adhesion	34/989	255/18670	6.82431e-07	2.51725e-05	1.87025e-05	ADAM8/ANXA1/CD27/CD86/CD44/EPO/NCKAP1L/HLA-DMB/HLA-DPA1/ICAM1/IL18/ITGB2/JAK3/LGALS1/LGALS9/MYO10/PDCD1/PTAFR/PTPRC/CCL2/CCL19/SRC/SYK/TGFB1/VAV1/NCK2/RIPK2/TNFSF13B/LILRB4/PYCARD/CD209/VTCN1/HAVCR2/CD24	34
BP	GO:0045787	positive regulation of cell cycle	45/989	389/18670	7.26183e-07	2.65977e-05	1.97614e-05	ANXA1/ASNS/CCNB1/CCND2/CCNE1/CDK1/CDC6/CDC25A/CDC25B/CHEK1/CKS2/DDX11/ECT2/EDN1/EVI2B/FGFR1/SFN/MAD2L1/MSX1/MUC1/SMARCD3/SOX4/SRC/ADAM17/TGFA/TGFB1/CDC7/CDC45/SPHK1/AURKB/KIF23/DLGAP5/NDC80/UBE2C/PLCB1/ZNF385A/FBXO5/RACGAP1/GTSE1/DTL/RCC2/CSPP1/CDT1/PSRC1/CDCA5	45
BP	GO:0050764	regulation of phagocytosis	19/989	98/18670	7.78673e-07	2.82883e-05	2.10175e-05	ABR/FCER1G/FGR/HCK/NCKAP1L/IL2RG/ITGA2/ITGAV/PTPRC/CCL2/SYK/TGFB1/TLR2/SPHK1/RAB31/CD300A/PYCARD/TREM2/PIP4P2	19
BP	GO:1901987	regulation of cell cycle phase transition	52/989	480/18670	7.83219e-07	2.82883e-05	2.10175e-05	ANXA1/BUB1/BUB1B/CCNB1/CCND2/CCNE1/CDK1/CDC6/CDC20/CDC25A/CDC25B/CDKN1C/CDKN2A/CENPF/CHEK1/SFN/MAD2L1/MUC1/NEK2/ORC1/PLK1/RBL1/CCL2/SMARCD3/SOX4/ADAM17/TGFB1/TTK/TUBA1A/CDC7/CDC45/AURKB/TRIP13/KNTC1/DLGAP5/TUBB4A/NDC80/GPNMB/UBE2C/MAPRE1/TPX2/FBXL7/PLCB1/ZNF385A/FBXO5/GTSE1/DTL/ANLN/RCC2/CDT1/SLFN11/CDCA5	52
BP	GO:0002063	chondrocyte development	13/989	48/18670	8.15877e-07	2.92647e-05	2.17429e-05	SERPINH1/COL6A2/COL6A3/COL12A1/COMP/MATN3/PTHLH/SFRP2/SOX9/SULF1/CHST11/SULF2/RFLNA	13
BP	GO:0060135	maternal process involved in female pregnancy	15/989	64/18670	9.0406e-07	3.22056e-05	2.39279e-05	AKR1B1/CTSV/DSG2/GJA1/ITGA3/LGALS9/LIF/MMP7/PTGIS/PTN/RGS2/SPP1/STC2/LDOC1/HAVCR2	15
BP	GO:0050870	positive regulation of T cell activation	29/989	202/18670	9.74448e-07	3.44769e-05	2.56155e-05	ADAM8/ANXA1/CD27/CD86/EPO/NCKAP1L/HLA-DMB/HLA-DPA1/IL18/JAK3/LGALS1/LGALS9/PDCD1/PTPRC/CCL2/CCL19/SRC/SYK/TGFB1/VAV1/NCK2/RIPK2/TNFSF13B/LILRB4/PYCARD/CD209/VTCN1/HAVCR2/CD24	29
BP	GO:0034446	substrate adhesion-dependent cell spreading	19/989	100/18670	1.07595e-06	3.78109e-05	2.80925e-05	FBLN1/FLNA/ITGAV/LAMA5/LAMB1/LAMC1/LAMC2/TACSTD2/MELTF/SRC/TYRO3/FZD7/OLFM4/POSTN/CARMIL1/RCC2/FERMT3/ANTXR1/UNC13D	19
BP	GO:0010951	negative regulation of endopeptidase activity	33/989	250/18670	1.24583e-06	4.34871e-05	3.23098e-05	BIRC3/BIRC5/SERPINH1/CD27/CD44/COL6A3/CRYAB/CST1/SFN/HGF/IFI16/MAGEA3/MMP9/PI3/SERPINE2/SERPINI1/PLAUR/RENBP/SFRP2/SPINT1/SRC/TIMP2/TFPI2/PTTG1/WFDC2/SPINT2/PCSK1N/LEF1/LXN/MICAL1/ITIH5/PAPLN/CD109	33
BP	GO:0097530	granulocyte migration	23/989	141/18670	1.38555e-06	4.80416e-05	3.56937e-05	ADAM8/ANXA1/C3AR1/CSF1/EDN1/FCER1G/CXCL1/NCKAP1L/CXCL8/ITGB2/PIK3CD/RAC2/S100A8/S100A9/CCL2/CCL19/CCL20/CXCL6/CXCL5/SYK/VAV1/CD300A/SLAMF8	23
BP	GO:0061351	neural precursor cell proliferation	23/989	147/18670	2.89646e-06	9.95719e-05	7.39794e-05	DBN1/FGFR1/FLNA/HIF1A/ID4/NAP1L1/PTN/SMARCD3/SPINT1/TGFB1/FZD6/ARHGEF2/NUMBL/ADGRG1/MELK/IGF2BP1/SPINT2/RACGAP1/LEF1/SHCBP1/TRIM71/ASPM/TRNP1	23
BP	GO:1990868	response to chemokine	18/989	97/18670	2.92915e-06	9.95719e-05	7.39794e-05	CCR1/EDN1/FOXC1/CXCL1/HIF1A/CXCL8/LOX/ROBO1/CCL2/CCL19/CCL20/CXCL6/CXCL5/SLC12A2/TFF2/CXCR4/STK39/TREM2	18
BP	GO:1990869	cellular response to chemokine	18/989	97/18670	2.92915e-06	9.95719e-05	7.39794e-05	CCR1/EDN1/FOXC1/CXCL1/HIF1A/CXCL8/LOX/ROBO1/CCL2/CCL19/CCL20/CXCL6/CXCL5/SLC12A2/TFF2/CXCR4/STK39/TREM2	18
BP	GO:0043300	regulation of leukocyte degranulation	12/989	46/18670	3.33413e-06	0.000112603	8.3661e-05	ABR/FCER1G/FGR/HMOX1/ITGAM/ITGB2/LGALS9/PTAFR/RAC2/SYK/CD300A/UNC13D	12
BP	GO:0019886	antigen processing and presentation of exogenous peptide antigen via MHC class II	18/989	98/18670	3.413e-06	0.000114523	8.50875e-05	CTSE/CTSV/FCER1G/HLA-DMB/HLA-DOA/HLA-DOB/HLA-DPA1/HLA-DQA1/HLA-DQA2/HLA-DQB2/HLA-DRA/KIF2A/KIF11/KIF23/AP1M2/KIF2C/KIF4A/RACGAP1	18
BP	GO:0052548	regulation of endopeptidase activity	46/989	425/18670	3.46084e-06	0.000115383	8.57269e-05	BIRC3/BIRC5/ASPH/BAK1/SERPINH1/CD27/CD44/COL6A3/CRYAB/CST1/F3/SFN/HGF/IFI16/LGALS9/MAGEA3/MMP9/PI3/SERPINE2/SERPINI1/PLAUR/RENBP/ROBO1/S100A8/S100A9/SFRP2/SPINT1/SRC/SYK/TIMP2/TFPI2/RIPK2/PTTG1/WFDC2/SPINT2/ATP13A2/PCSK1N/PYCARD/LEF1/IFT57/LXN/MICAL1/ITIH5/PAPLN/EGLN3/CD109	46
BP	GO:0010466	negative regulation of peptidase activity	33/989	262/18670	3.53261e-06	0.000117026	8.69475e-05	BIRC3/BIRC5/SERPINH1/CD27/CD44/COL6A3/CRYAB/CST1/SFN/HGF/IFI16/MAGEA3/MMP9/PI3/SERPINE2/SERPINI1/PLAUR/RENBP/SFRP2/SPINT1/SRC/TIMP2/TFPI2/PTTG1/WFDC2/SPINT2/PCSK1N/LEF1/LXN/MICAL1/ITIH5/PAPLN/CD109	33
BP	GO:0052547	regulation of peptidase activity	48/989	452/18670	3.61739e-06	0.000118322	8.79103e-05	BIRC3/BIRC5/ASPH/BAK1/SERPINH1/CD27/CD44/COL6A3/CRYAB/CST1/F3/FBLN1/SFN/HGF/IFI16/LGALS9/MAGEA3/MMP9/PI3/SERPINE2/SERPINI1/PLAUR/RENBP/ROBO1/S100A8/S100A9/SFRP2/SPINT1/SRC/SYK/TIMP2/TFPI2/RIPK2/PTTG1/WFDC2/SPINT2/ATP13A2/PCSK1N/PYCARD/LEF1/IFT57/LXN/MICAL1/ITIH5/ANTXR1/PAPLN/EGLN3/CD109	48
BP	GO:1990266	neutrophil migration	20/989	118/18670	3.63997e-06	0.000118322	8.79103e-05	ADAM8/C3AR1/EDN1/FCER1G/CXCL1/NCKAP1L/CXCL8/ITGB2/PIK3CD/RAC2/S100A8/S100A9/CCL2/CCL19/CCL20/CXCL6/CXCL5/SYK/VAV1/SLAMF8	20
BP	GO:0032602	chemokine production	17/989	89/18670	3.63998e-06	0.000118322	8.79103e-05	CSF1R/GSTP1/HIF1A/HMOX1/IL18/LGALS9/S100A8/S100A9/CXCL6/SYK/ADAM17/TLR2/RIPK2/POSTN/PYCARD/TREM2/HAVCR2	17
BP	GO:0008608	attachment of spindle microtubules to kinetochore	10/989	32/18670	3.68474e-06	0.000119033	8.84387e-05	CCNB1/ECT2/NEK2/AURKB/NDC80/KIF2C/RACGAP1/RCC2/CDT1/NUF2	10
BP	GO:0018108	peptidyl-tyrosine phosphorylation	41/989	363/18670	4.10108e-06	0.000131665	9.78238e-05	DDR1/CD44/CSF1R/DLG3/EPHB6/EPO/FGFR1/FGR/HCK/HGF/ICAM1/IL18/ITGB2/JAK3/LIF/PDGFRA/PRKCD/PTPRC/SFRP2/SRC/SYK/ADAM17/TGFA/TGFB1/TTK/TYRO3/NCK2/DYRK2/RIPK2/TNFRSF18/IQGAP1/ARHGEF2/CRLF1/MELK/CD300A/CLCF1/GPRC5B/TREM2/SAMSN1/PDGFD/CD24	41
BP	GO:0060348	bone development	29/989	217/18670	4.23223e-06	0.000135042	0.000100333	ANXA2/ANXA2P2/SERPINH1/COL1A1/COL6A2/COL6A3/COL12A1/COMP/FOXC1/GJA1/LOX/MATN3/MMP14/MSX1/PTPRC/SFRP2/SFRP4/SOX9/SRC/TGFB1/TGFB3/SULF1/ZNF385A/CSGALNACT1/SULF2/TRIM45/RFLNA/SH3PXD2B/TMEM119	29
BP	GO:0002886	regulation of myeloid leukocyte mediated immunity	13/989	55/18670	4.34523e-06	0.000137802	0.000102383	ABR/FCER1G/FGR/HMOX1/ITGAM/ITGB2/LGALS9/PTAFR/RAC2/CXCL6/SYK/CD300A/UNC13D	13
BP	GO:0018212	peptidyl-tyrosine modification	41/989	366/18670	5.03119e-06	0.000158589	0.000117828	DDR1/CD44/CSF1R/DLG3/EPHB6/EPO/FGFR1/FGR/HCK/HGF/ICAM1/IL18/ITGB2/JAK3/LIF/PDGFRA/PRKCD/PTPRC/SFRP2/SRC/SYK/ADAM17/TGFA/TGFB1/TTK/TYRO3/NCK2/DYRK2/RIPK2/TNFRSF18/IQGAP1/ARHGEF2/CRLF1/MELK/CD300A/CLCF1/GPRC5B/TREM2/SAMSN1/PDGFD/CD24	41
BP	GO:0001704	formation of primary germ layer	20/989	121/18670	5.41009e-06	0.000169505	0.000125938	COL5A1/COL5A2/COL12A1/FGFR1/FOXC1/ITGA2/ITGA3/ITGAV/ITGB2/ITGB4/LAMB1/MMP2/MMP9/MMP14/SFRP2/HNF1B/TXNRD1/FZD7/DKK1/LEF1	20
BP	GO:0072006	nephron development	22/989	142/18670	5.57696e-06	0.000173687	0.000129045	JAG1/FOXC1/FOXJ1/HOXB7/ITGA3/LAMA5/LIF/TACSTD2/PDGFRA/PGF/SOX9/HNF1B/TGFB1/IQGAP1/PROM1/SULF1/WWTR1/HEYL/SULF2/PDGFD/NPNT/CD24	22
BP	GO:0030168	platelet activation	23/989	153/18670	5.78892e-06	0.000179215	0.000133152	ADRA2C/ENTPD2/CLIC1/COL1A1/COL1A2/COL3A1/COMP/FCER1G/FLNA/GNA15/ITPR3/PDGFRA/SERPINE2/PLEK/PRKCD/SRC/SYK/TYRO3/VAV1/FZD6/MYL9/FERMT3/C1QTNF1	23
BP	GO:0001655	urogenital system development	38/989	330/18670	5.83248e-06	0.000179495	0.000133361	JAG1/AKR1B1/ANXA1/CDKN1C/CENPF/FGFR1/FOXC1/FOXJ1/HOXB7/TNC/ID4/ITGA3/ITGB4/LAMA5/LIF/TACSTD2/EPCAM/MMP9/PDGFRA/PGF/PRKX/SOX4/SOX9/HNF1B/TGFB1/IQGAP1/PROM1/CRLF1/GCNT3/SULF1/WWTR1/HEYL/CEP55/SULF2/PDGFD/GLIS2/NPNT/CD24	38
BP	GO:0072001	renal system development	35/989	293/18670	6.01878e-06	0.000184139	0.000136811	JAG1/AKR1B1/CDKN1C/CENPF/FGFR1/FOXC1/FOXJ1/HOXB7/ITGA3/ITGB4/LAMA5/LIF/TACSTD2/EPCAM/MMP9/PDGFRA/PGF/PRKX/SOX4/SOX9/HNF1B/TGFB1/IQGAP1/PROM1/CRLF1/GCNT3/SULF1/WWTR1/HEYL/CEP55/SULF2/PDGFD/GLIS2/NPNT/CD24	35
BP	GO:0010971	positive regulation of G2/M transition of mitotic cell cycle	9/989	27/18670	6.24301e-06	0.000189883	0.000141078	CCNB1/CDK1/CDC25A/CDC25B/SMARCD3/CDC7/FBXO5/DTL/RCC2	9
BP	GO:0007093	mitotic cell cycle checkpoint	24/989	165/18670	6.54095e-06	0.000197788	0.000146951	BUB1/BUB1B/CCNB1/CDK1/CDC6/CDC20/CENPF/SFN/MAD2L1/MUC1/ORC1/PLK1/SOX4/TGFB1/TOP2A/TTK/AURKB/TRIP13/KNTC1/NDC80/ZWINT/ZNF385A/GTSE1/CDT1	24
BP	GO:0071621	granulocyte chemotaxis	20/989	123/18670	6.98899e-06	0.000210114	0.000156109	ANXA1/C3AR1/CSF1/EDN1/FCER1G/CXCL1/NCKAP1L/CXCL8/ITGB2/PIK3CD/RAC2/S100A8/S100A9/CCL2/CCL19/CCL20/CXCL6/CXCL5/SYK/VAV1	20
BP	GO:1902563	regulation of neutrophil activation	6/989	11/18670	7.99074e-06	0.00023885	0.000177459	ABR/ITGAM/ITGB2/PTAFR/SYK/CD300A	6
BP	GO:0002688	regulation of leukocyte chemotaxis	19/989	114/18670	8.1536e-06	0.000239449	0.000177905	C3AR1/CCR1/CSF1/EDN1/NCKAP1L/CXCL8/LGALS9/NBL1/CCN3/PGF/PTN/RAC2/CCL2/CCL19/ADAM17/PLA2G7/CXCL14/STK39/SLAMF8	19
BP	GO:0060349	bone morphogenesis	19/989	114/18670	8.1536e-06	0.000239449	0.000177905	ANXA2/ANXA2P2/SERPINH1/COL1A1/COL6A2/COL6A3/COL12A1/COMP/FOXC1/MATN3/MMP14/MSX1/SFRP2/SFRP4/SOX9/TGFB1/TGFB3/CSGALNACT1/TMEM119	19
BP	GO:0030593	neutrophil chemotaxis	18/989	104/18670	8.15881e-06	0.000239449	0.000177905	C3AR1/EDN1/FCER1G/CXCL1/NCKAP1L/CXCL8/ITGB2/PIK3CD/RAC2/S100A8/S100A9/CCL2/CCL19/CCL20/CXCL6/CXCL5/SYK/VAV1	18
BP	GO:0017145	stem cell division	11/989	42/18670	8.19496e-06	0.000239449	0.000177905	ETV5/EVI2B/FGFR1/SFRP2/FZD7/ARHGEF2/NUMBL/WWTR1/LEF1/LBH/ASPM	11
BP	GO:0007015	actin filament organization	43/989	400/18670	8.50231e-06	0.000247042	0.000183546	ALDOA/CAPG/DBN1/DPYSL3/FLNA/HCK/NCKAP1L/ICAM1/STMN1/LIMK1/TACSTD2/MARCKS/PFN2/PLEK/PRKCD/RAC2/SLC9A1/FSCN1/SRC/TGFB3/TPM2/TPM4/WIPF1/NCK2/WASF1/TMSB10/ARHGEF2/USH1C/AVIL/LIMCH1/COTL1/SH3BP1/PDLIM3/PYCARD/KIRREL1/CARMIL1/ENAH/MICAL1/PLEKHG2/POF1B/RFLNA/RHOV/SH3PXD2B	43
BP	GO:0001894	tissue homeostasis	29/989	227/18670	1.03002e-05	0.000297619	0.000221123	ADAM8/AKR1B1/CSF1/CSF1R/CTSK/FOXC1/IGHA1/JCHAIN/IGKC/MUC6/TNFRSF11B/RAC2/SOX9/SPP1/SRC/SYK/TFF1/TFF2/TFF3/PROM1/AKT3/USH1C/CIB2/NCDN/WWTR1/STK39/INAVA/LPCAT1/TMEM119	29
BP	GO:0048705	skeletal system morphogenesis	30/989	239/18670	1.03652e-05	0.000297841	0.000221288	ANXA2/ANXA2P2/SERPINH1/COL1A1/COL6A2/COL6A3/COL12A1/COMP/FGFR1/FGR/FOXC1/HOXB7/MATN3/MDFI/MGP/MMP2/MMP14/MSX1/PDGFRA/SFRP2/SFRP4/SOX9/TGFB1/TGFB3/MTHFD1L/CHST11/CSGALNACT1/RFLNA/SH3PXD2B/TMEM119	30
BP	GO:0030866	cortical actin cytoskeleton organization	11/989	43/18670	1.04885e-05	0.000299729	0.000222691	FMNL1/ECT2/EPB41L2/NCKAP1L/PLEK/WIPF1/KIF23/RACGAP1/ANLN/CAVIN3/FMNL2	11
BP	GO:0042554	superoxide anion generation	10/989	36/18670	1.19632e-05	0.000340004	0.000252614	CYBB/EDN1/GSTP1/ITGAM/ITGB2/NCF2/PRKCD/SYK/TGFB1/DUOX2	10
BP	GO:0007599	hemostasis	38/989	341/18670	1.24687e-05	0.000352445	0.000261857	ADRA2C/ANXA2/ANXA2P2/ANXA5/ENTPD2/CLIC1/COL1A1/COL1A2/COL3A1/COMP/EDN1/F3/F13A1/FBLN1/FCER1G/FLNA/GNA15/ITGA2/ITPR3/PDGFRA/SERPINE2/PLAU/PLAUR/PLEK/PRKCD/SRC/SYK/TYRO3/VAV1/TFPI2/FZD6/MYL9/PROCR/ZNF385A/CARMIL1/MICAL1/FERMT3/C1QTNF1	38
BP	GO:0001822	kidney development	33/989	278/18670	1.25621e-05	0.000353164	0.000262392	JAG1/AKR1B1/CDKN1C/CENPF/FGFR1/FOXC1/FOXJ1/HOXB7/ITGA3/LAMA5/LIF/TACSTD2/EPCAM/MMP9/PDGFRA/PGF/PRKX/SOX4/SOX9/HNF1B/TGFB1/IQGAP1/PROM1/CRLF1/GCNT3/SULF1/WWTR1/HEYL/SULF2/PDGFD/GLIS2/NPNT/CD24	33
BP	GO:0070098	chemokine-mediated signaling pathway	16/989	88/18670	1.34939e-05	0.00037732	0.000280339	CCR1/EDN1/FOXC1/CXCL1/HIF1A/CXCL8/ROBO1/CCL2/CCL19/CCL20/CXCL6/CXCL5/TFF2/CXCR4/STK39/TREM2	16
BP	GO:0051225	spindle assembly	18/989	108/18670	1.40108e-05	0.000389681	0.000289523	BIRC5/CDC20/FLNA/KIF2A/KIF11/KIFC1/MYBL2/NEK2/PLK1/AURKB/KIF23/MAPRE1/TPX2/KIF4A/FBXO5/RACGAP1/MISP/ASPM	18
BP	GO:0001101	response to acid chemical	38/989	343/18670	1.42468e-05	0.000394136	0.000292833	AKR1B1/ASNS/CCNB1/COL1A1/COL1A2/COL3A1/COL5A2/COL16A1/CYBB/NQO1/EDN1/FABP3/FOLR1/GJA1/GSTP1/TNC/ICAM1/ITGA2/MMP2/PDGFRA/PTAFR/PTGFR/PTK7/PTN/CCL19/SOX9/SRC/TLR2/TYMS/SLC10A3/FZD7/TEAD2/PTGES/TRIM16/DKK1/TESC/AACS/PDGFD	38
BP	GO:0016266	O-glycan processing	13/989	61/18670	1.46331e-05	0.000402681	0.000299182	MUC1/MUC3A/MUC6/GCNT3/B4GALT5/CHST4/B3GNT3/ST6GALNAC4/B3GNT5/B3GNT7/XXYLT1/MUC20/MUC5B	13
BP	GO:1903708	positive regulation of hemopoiesis	25/989	185/18670	1.57151e-05	0.000430181	0.000319614	ADAM8/JAG1/ANXA1/CD27/CD86/CCR1/CSF1/EVI2B/FOXC1/NCKAP1L/HIF1A/IL18/LGALS9/LIF/MMP14/PTPRC/CCL19/SYK/TGFB1/RIPK2/LILRB4/LEF1/TREM2/TESC/RHEX	25
BP	GO:0031638	zymogen activation	12/989	53/18670	1.62228e-05	0.000441751	0.00032821	ANXA2/ANXA2P2/ASPH/BAK1/ENO1/IFI16/MELTF/MMP14/SERPINE2/PLAU/RIPK2/PYCARD	12
BP	GO:1902751	positive regulation of cell cycle G2/M phase transition	9/989	30/18670	1.65039e-05	0.000447066	0.000332159	CCNB1/CDK1/CDC25A/CDC25B/SMARCD3/CDC7/FBXO5/DTL/RCC2	9
BP	GO:0035987	endodermal cell differentiation	11/989	45/18670	1.67922e-05	0.000452521	0.000336211	COL5A1/COL5A2/COL12A1/ITGAV/ITGB2/LAMB1/MMP2/MMP9/MMP14/HNF1B/DKK1	11
BP	GO:1900046	regulation of hemostasis	15/989	80/18670	1.69958e-05	0.000455645	0.000338533	ANXA2/ANXA2P2/ANXA5/COMP/EDN1/F3/FCER1G/PDGFRA/SERPINE2/PLAU/PLAUR/PLEK/PRKCD/SYK/C1QTNF1	15
BP	GO:0051346	negative regulation of hydrolase activity	47/989	466/18670	1.77565e-05	0.000473598	0.000351872	ANXA1/BIRC3/BIRC5/ARL2/SERPINH1/CD27/CD44/COL6A3/CRYAB/CST1/DLG3/SFN/NCKAP1L/HGF/IFI16/MAGEA3/MCM2/MGAT5/MMP9/PI3/SERPINE2/SERPINI1/PLAUR/PTN/RENBP/RGS2/SFRP2/SPINT1/SRC/TIMP2/TFPI2/IQGAP1/PKMYT1/PTTG1/WFDC2/SPINT2/PCSK1N/LEF1/GMIP/PPP1R14D/RCC2/LXN/MICAL1/ITIH5/PAPLN/CD109/SPRED1	47
BP	GO:0046849	bone remodeling	16/989	90/18670	1.81151e-05	0.000480698	0.000357146	ADAM8/CSF1R/CTSK/GJA1/TNFRSF11B/PTN/RAC2/SPP1/SRC/SYK/TGFB1/TGFB3/P3H4/NCDN/CTHRC1/TMEM119	16
BP	GO:0060562	epithelial tube morphogenesis	36/989	322/18670	1.95152e-05	0.000514586	0.000382325	DDR1/CSF1/CSF1R/EDN1/ETV5/FOLR1/GJA1/HIF1A/HOXB7/TNC/ITGAX/LAMA5/TACSTD2/MMP14/PGF/PRKX/PTK7/SFRP2/SOX4/SOX9/SPINT1/SRC/HNF1B/TGFB1/CXCR4/FZD1/FZD6/TEAD2/SPINT2/MTHFD1L/LEF1/IFT57/CTHRC1/TRIM71/NPNT/NRARP	36
BP	GO:0050866	negative regulation of cell activation	26/989	199/18670	1.95901e-05	0.000514586	0.000382325	ABR/ANXA1/CD86/FOXJ1/HMOX1/JAK3/LGALS9/MNDA/PDGFRA/SERPINE2/PRKCD/PTPRC/TGFB1/TYRO3/GPNMB/CD300A/VSIG4/PLA2G2D/TNFRSF21/PAG1/PELI1/SAMSN1/VTCN1/HAVCR2/C1QTNF1/NRARP	26
BP	GO:1903046	meiotic cell cycle process	25/989	188/18670	2.07732e-05	0.000542921	0.000403377	BUB1/BUB1B/CCNE1/CDC20/CDC25A/CDC25B/CKS2/FANCD2/LIF/MSX1/PLK1/RAD51/TOP2A/TTK/PTTG1/TRIP13/NCAPD2/SMC4/P3H4/PLCB1/NCAPH/FBXO5/NUF2/MAEL/ASPM	25
BP	GO:0007596	blood coagulation	37/989	336/18670	2.10327e-05	0.000546955	0.000406374	ADRA2C/ANXA2/ANXA2P2/ANXA5/ENTPD2/CLIC1/COL1A1/COL1A2/COL3A1/COMP/EDN1/F3/F13A1/FBLN1/FCER1G/FLNA/GNA15/ITGA2/ITPR3/PDGFRA/SERPINE2/PLAU/PLAUR/PLEK/PRKCD/SRC/SYK/TYRO3/VAV1/TFPI2/FZD6/MYL9/PROCR/CARMIL1/MICAL1/FERMT3/C1QTNF1	37
BP	GO:1902107	positive regulation of leukocyte differentiation	21/989	144/18670	2.33173e-05	0.000603348	0.000448273	ADAM8/ANXA1/CD27/CD86/CCR1/CSF1/EVI2B/NCKAP1L/IL18/LGALS9/LIF/MMP14/PTPRC/CCL19/SYK/TGFB1/RIPK2/LILRB4/LEF1/TREM2/TESC	21
BP	GO:0000079	regulation of cyclin-dependent protein serine/threonine kinase activity	17/989	102/18670	2.40967e-05	0.000620431	0.000460964	CCNB1/CCND2/CCNE1/CCNF/CDC6/CDC25A/CDKN1C/CDKN2A/CDKN3/CKS2/SFN/PLK1/SRC/ADAM17/PKMYT1/CCNB2/PSRC1	17
BP	GO:0060350	endochondral bone morphogenesis	14/989	73/18670	2.47238e-05	0.000633441	0.000470631	ANXA2/ANXA2P2/SERPINH1/COL1A1/COL6A2/COL6A3/COL12A1/COMP/FOXC1/MATN3/MMP14/SOX9/CSGALNACT1/TMEM119	14
BP	GO:0002062	chondrocyte differentiation	19/989	123/18670	2.48859e-05	0.000634469	0.000471394	ANXA2/ANXA2P2/SERPINH1/COL6A2/COL6A3/COL12A1/COMP/FGFR1/LOXL2/MATN3/CCN3/PTHLH/SFRP2/SOX9/TGFB1/SULF1/CHST11/SULF2/RFLNA	19
BP	GO:0043303	mast cell degranulation	11/989	47/18670	2.61427e-05	0.00066326	0.000492786	CHGA/FCER1G/FGR/HMOX1/LGALS9/PIK3CD/RAC2/SYK/CPLX2/CD300A/UNC13D	11
BP	GO:0030098	lymphocyte differentiation	38/989	353/18670	2.71623e-05	0.000685781	0.000509518	ADAM8/ANXA1/BAK1/CD27/CD86/CD79A/GPR183/FANCD2/FCER1G/FOXJ1/NCKAP1L/HLA-DOA/IL18/JAK3/LGALS1/LGALS9/MMP14/PIK3CD/PTPRC/CCL19/SOX4/SPI1/SYK/ADAM17/TGFB1/TYRO3/VAV1/FZD7/RIPK2/TNFRSF18/BATF/LILRB4/CLCF1/PLA2G2D/LEF1/SLAMF8/CMTM7/NRARP	38
BP	GO:0051302	regulation of cell division	23/989	168/18670	2.7499e-05	0.000690928	0.000513342	CDC6/CDC25B/ECT2/EVI2B/SFN/PGF/PLK1/PTN/RBL1/SFRP2/TGFA/TGFB1/TGFB3/PRC1/AURKB/KIF23/KIF20A/RACGAP1/CSPP1/PDGFD/LBH/KIF18B/ASPM	23
BP	GO:0090183	regulation of kidney development	12/989	56/18670	2.93208e-05	0.000731627	0.00054358	HOXB7/LIF/TACSTD2/MMP9/PRKX/SOX9/HNF1B/TGFB1/PROM1/WWTR1/PDGFD/CD24	12
BP	GO:0060325	face morphogenesis	9/989	32/18670	2.94001e-05	0.000731627	0.00054358	ASPH/COL1A1/MMP2/MSX1/PDGFRA/TGFB1/TGFB3/DKK1/LEF1	9
BP	GO:0030217	T cell differentiation	29/989	240/18670	2.97777e-05	0.000737493	0.000547939	ADAM8/ANXA1/CD27/CD86/GPR183/FANCD2/FCER1G/FOXJ1/NCKAP1L/HLA-DOA/IL18/JAK3/LGALS9/PIK3CD/PTPRC/CCL19/SOX4/SYK/ADAM17/TGFB1/VAV1/FZD7/RIPK2/TNFRSF18/BATF/LILRB4/PLA2G2D/LEF1/NRARP	29
BP	GO:0042063	gliogenesis	33/989	290/18670	2.99823e-05	0.000739041	0.000549089	ANXA1/TSPO/CDK1/CSF1/CSF1R/GPR183/ETV5/GSTP1/ID4/LAMB1/LIF/MMP14/NDN/SERPINE2/PTN/S100A8/CCL2/SOX4/SOX9/SPINT1/TGFB1/TLR2/CXCR4/ADGRG1/B4GALT5/NDRG1/CLCF1/BACE2/TNFRSF21/LEF1/TREM2/MXRA8/DNER	33
BP	GO:0000075	cell cycle checkpoint	27/989	216/18670	3.04368e-05	0.000746706	0.000554783	BUB1/BUB1B/CCNB1/CDK1/CDC6/CDC20/CENPF/CHEK1/SFN/MAD2L1/MUC1/ORC1/PLK1/SOX4/TGFB1/TOP2A/TTK/CDC45/AURKB/TRIP13/KNTC1/NDC80/ZWINT/ZNF385A/GTSE1/DTL/CDT1	27
BP	GO:0050817	coagulation	37/989	342/18670	3.09702e-05	0.000756226	0.000561857	ADRA2C/ANXA2/ANXA2P2/ANXA5/ENTPD2/CLIC1/COL1A1/COL1A2/COL3A1/COMP/EDN1/F3/F13A1/FBLN1/FCER1G/FLNA/GNA15/ITGA2/ITPR3/PDGFRA/SERPINE2/PLAU/PLAUR/PLEK/PRKCD/SRC/SYK/TYRO3/VAV1/TFPI2/FZD6/MYL9/PROCR/CARMIL1/MICAL1/FERMT3/C1QTNF1	37
BP	GO:0050818	regulation of coagulation	15/989	84/18670	3.11169e-05	0.000756258	0.00056188	ANXA2/ANXA2P2/ANXA5/EDN1/F3/FCER1G/PDGFRA/SERPINE2/PLAU/PLAUR/PLEK/PRKCD/SYK/PROCR/C1QTNF1	15
BP	GO:0002279	mast cell activation involved in immune response	11/989	48/18670	3.23059e-05	0.000775352	0.000576067	CHGA/FCER1G/FGR/HMOX1/LGALS9/PIK3CD/RAC2/SYK/CPLX2/CD300A/UNC13D	11
BP	GO:0030865	cortical cytoskeleton organization	11/989	48/18670	3.23059e-05	0.000775352	0.000576067	FMNL1/ECT2/EPB41L2/NCKAP1L/PLEK/WIPF1/KIF23/RACGAP1/ANLN/CAVIN3/FMNL2	11
BP	GO:0035690	cellular response to drug	39/989	369/18670	3.23498e-05	0.000775352	0.000576067	ANXA1/CDK1/CFTR/CYBB/DDX11/NQO1/ECT2/EDN1/FOLR1/GNA15/GUCY1B1/HGF/HMOX1/ICAM1/KCNQ1/MSX1/PDE4A/PRKCD/MAPK13/PTAFR/PYCR1/RAD51/RGS10/SOX9/SPI1/SRC/TGFB1/CXCR4/RIPK2/SPHK1/ARHGEF2/CIB2/PLCB1/LDOC1/STK26/SLAMF8/PDGFD/LYPD1/AGRN	39
BP	GO:0002237	response to molecule of bacterial origin	37/989	343/18670	3.29923e-05	0.000787124	0.000584813	ABR/TSPO/CD86/EDN1/EPO/GJA1/CXCL1/GSTP1/HCK/ICAM1/CXCL8/IL18/LGALS9/LOXL1/PTAFR/PTGFR/S100A8/CCL2/CXCL6/CXCL5/SRC/ADAM17/TGFB1/TLR2/ADAM9/RIPK2/PTGES/CDK19/LDOC1/LY96/ANKRD1/PYCARD/TREM2/INAVA/PELI1/HAVCR2/CD24	37
BP	GO:0006022	aminoglycan metabolic process	23/989	170/18670	3.32851e-05	0.000790484	0.000587309	CD44/CHIT1/VCAN/GPC4/FOXC1/FMOD/HGF/LUM/PRELP/SLC9A1/TGFB1/CHST1/B4GALT5/CHST2/CHST3/B3GNT3/CHST11/CSGALNACT1/ITIH5/B3GNT5/B3GNT9/B3GNT7/AGRN	23
BP	GO:0090287	regulation of cellular response to growth factor stimulus	33/989	292/18670	3.44429e-05	0.000814262	0.000604976	CDKN1C/DAB2/FGFR1/FOLR1/HIF1A/ITGA3/LOX/LTBP1/MSX1/NBL1/ROBO1/SFRP2/SFRP4/SFRP5/ADAM17/TGFB1/TGFB3/FZD1/WASF1/PTP4A3/DKK1/SULF1/MYOF/DKK3/CHST11/SULF2/PMEPA1/SEMA6A/NIBAN2/CREB3L1/HTRA3/CD109/NPNT	33
BP	GO:0061138	morphogenesis of a branching epithelium	24/989	182/18670	3.46693e-05	0.000815906	0.000606197	DDR1/CSF1/EDN1/ETV5/FGFR1/HGF/HOXB7/TNC/LAMA5/TACSTD2/MMP14/PGF/PLXNA1/SFRP2/SOX9/SPINT1/SRC/HNF1B/TGFB1/SPINT2/SULF1/LEF1/NPNT/NRARP	24
BP	GO:0050730	regulation of peptidyl-tyrosine phosphorylation	30/989	256/18670	3.92157e-05	0.000917869	0.000681953	CD44/CSF1R/DLG3/EPO/HGF/ICAM1/IL18/ITGB2/LIF/PRKCD/PTPRC/SFRP2/SRC/SYK/ADAM17/TGFA/TGFB1/NCK2/RIPK2/TNFRSF18/IQGAP1/ARHGEF2/CRLF1/CD300A/CLCF1/GPRC5B/TREM2/SAMSN1/PDGFD/CD24	30
BP	GO:0001666	response to hypoxia	38/989	359/18670	3.93549e-05	0.000917869	0.000681953	ADAM8/CA9/CCNB1/CRYAB/CYBB/EDN1/ENO1/EPO/HIF1A/HK2/HMOX1/ICAM1/ITGA2/LOXL2/MMP2/MMP14/PGF/PKM/PLAU/PTGIS/PTN/SLC2A1/SLC9A1/SOD3/SRC/ADAM17/TGFB1/TGFB3/TLR2/UCP2/CXCR4/STC2/NDRG1/POSTN/ANKRD1/HILPDA/EGLN3/CD24	38
BP	GO:0002448	mast cell mediated immunity	11/989	49/18670	3.96821e-05	0.00092137	0.000684554	CHGA/FCER1G/FGR/HMOX1/LGALS9/PIK3CD/RAC2/SYK/CPLX2/CD300A/UNC13D	11
BP	GO:0140013	meiotic nuclear division	23/989	172/18670	4.01427e-05	0.000924543	0.000686912	BUB1/BUB1B/CCNE1/CDC20/CDC25B/CKS2/FANCD2/LIF/MSX1/PLK1/RAD51/TOP2A/TTK/PTTG1/TRIP13/SMC4/P3H4/PLCB1/NCAPH/FBXO5/NUF2/MAEL/ASPM	23
BP	GO:1904029	regulation of cyclin-dependent protein kinase activity	17/989	106/18670	4.01743e-05	0.000924543	0.000686912	CCNB1/CCND2/CCNE1/CCNF/CDC6/CDC25A/CDKN1C/CDKN2A/CDKN3/CKS2/SFN/PLK1/SRC/ADAM17/PKMYT1/CCNB2/PSRC1	17
BP	GO:0002576	platelet degranulation	19/989	128/18670	4.38883e-05	0.00100556	0.000747109	ALDOA/ANXA5/CFD/F13A1/FCER1G/FLNA/HGF/ISLR/PLEK/QSOX1/SYK/TGFB1/TGFB3/LHFPL2/ABCC4/ENDOD1/TOR4A/FERMT3/CD109	19
BP	GO:0002523	leukocyte migration involved in inflammatory response	6/989	14/18670	4.52553e-05	0.00103234	0.000766999	ADAM8/ITGB2/PTN/S100A8/S100A9/SLAMF8	6
BP	GO:0002690	positive regulation of leukocyte chemotaxis	15/989	87/18670	4.76743e-05	0.00108277	0.00080447	C3AR1/CCR1/CSF1/EDN1/NCKAP1L/CXCL8/LGALS9/PGF/PTN/RAC2/CCL19/ADAM17/PLA2G7/CXCL14/STK39	15
BP	GO:0001706	endoderm formation	11/989	50/18670	4.8463e-05	0.0010959	0.000814222	COL5A1/COL5A2/COL12A1/ITGAV/ITGB2/LAMB1/MMP2/MMP9/MMP14/HNF1B/DKK1	11
BP	GO:0072073	kidney epithelium development	20/989	140/18670	4.88924e-05	0.00110082	0.000817881	JAG1/FGFR1/FOXC1/FOXJ1/HOXB7/LAMA5/LIF/TACSTD2/EPCAM/PGF/SOX9/HNF1B/TGFB1/IQGAP1/PROM1/CRLF1/WWTR1/HEYL/NPNT/CD24	20
BP	GO:0010812	negative regulation of cell-substrate adhesion	13/989	68/18670	4.95651e-05	0.00111115	0.00082556	JAG1/CDKN2A/COL1A1/FBLN1/LGALS1/TACSTD2/MELTF/MMP12/MMP14/SRC/FZD7/POSTN/RCC2	13
BP	GO:0031099	regeneration	25/989	198/18670	5.00371e-05	0.00111692	0.000829845	ANXA1/BAK1/BCL9/KLF5/TSPO/CCNB1/CDK1/FOLR1/GJA1/GSTP1/HGF/HMOX1/TNC/MAP1B/CCN3/PGF/PKM/PTGFRN/PTN/SPP1/TGFB1/TYMS/FZD7/POSTN/SULF2	25
BP	GO:0070527	platelet aggregation	12/989	59/18670	5.07703e-05	0.00112461	0.000835555	CLIC1/COMP/FLNA/PDGFRA/SERPINE2/PLEK/PRKCD/SYK/TYRO3/MYL9/FERMT3/C1QTNF1	12
BP	GO:0031214	biomineral tissue development	22/989	163/18670	5.08138e-05	0.00112461	0.000835555	ANXA2/ANXA2P2/CCR1/COL1A1/COL1A2/COMP/FGR/GJA1/HIF1A/LOX/MGP/PTHLH/PTN/SOX9/SPP1/TGFB1/TGFB3/GPNMB/FBXO5/RFLNA/WDR72/TMEM119	22
BP	GO:0070664	negative regulation of leukocyte proliferation	14/989	78/18670	5.35002e-05	0.00117905	0.000876001	CD86/FOXJ1/GSTP1/LGALS9/MNDA/TGFB1/GPNMB/CD300A/VSIG4/PLA2G2D/TNFRSF21/PELI1/VTCN1/HAVCR2	14
BP	GO:0006735	NADH regeneration	8/989	27/18670	5.42508e-05	0.00118058	0.00087714	ALDOA/ENO1/ENO2/HK2/HK3/PFKM/PFKP/PKM	8
BP	GO:0061621	canonical glycolysis	8/989	27/18670	5.42508e-05	0.00118058	0.00087714	ALDOA/ENO1/ENO2/HK2/HK3/PFKM/PFKP/PKM	8
BP	GO:0061718	glucose catabolic process to pyruvate	8/989	27/18670	5.42508e-05	0.00118058	0.00087714	ALDOA/ENO1/ENO2/HK2/HK3/PFKM/PFKP/PKM	8
BP	GO:1903557	positive regulation of tumor necrosis factor superfamily cytokine production	15/989	88/18670	5.46977e-05	0.00118535	0.000880681	ADAM8/CD86/CYBB/FCER1G/LGALS9/PTAFR/PTPRC/CCL19/SYK/TLR2/RIPK2/ARHGEF2/LY96/PYCARD/HAVCR2	15
BP	GO:1902903	regulation of supramolecular fiber organization	37/989	352/18670	5.74015e-05	0.00123878	0.000920379	AEBP1/ARL2/CAPG/CRYAB/DBN1/EDN1/FLNA/HCK/NCKAP1L/ICAM1/STMN1/LIMK1/TACSTD2/MAP1B/PFN2/PLEK/PRKCD/SLC9A1/TGFB3/NCK2/WASF1/TMSB10/ARHGEF2/TUBB4A/AVIL/STMN2/MAPRE1/LIMCH1/COTL1/SH3BP1/CLIP3/PYCARD/KIRREL1/CARMIL1/PLEKHG2/PSRC1/SH3PXD2B	37
BP	GO:0072009	nephron epithelium development	17/989	109/18670	5.78491e-05	0.00124328	0.000923724	JAG1/FOXC1/FOXJ1/HOXB7/LAMA5/LIF/TACSTD2/PGF/SOX9/HNF1B/TGFB1/IQGAP1/PROM1/WWTR1/HEYL/NPNT/CD24	17
BP	GO:0022612	gland morphogenesis	18/989	120/18670	6.00718e-05	0.00128573	0.000955268	DDR1/CSF1/CSF1R/ETV5/FGFR1/HGF/TNC/ID4/IGFBP5/LAMA5/PLXNA1/PTN/SOX9/SRC/TGFB1/TGFB3/SULF1/SULF2	18
BP	GO:0045576	mast cell activation	12/989	60/18670	6.04392e-05	0.0012883	0.000957171	CHGA/FCER1G/FGR/HMOX1/LGALS9/PIK3CD/RAC2/SYK/NDRG1/CPLX2/CD300A/UNC13D	12
BP	GO:0030193	regulation of blood coagulation	14/989	79/18670	6.1898e-05	0.00131399	0.00097626	ANXA2/ANXA2P2/ANXA5/EDN1/F3/FCER1G/PDGFRA/SERPINE2/PLAU/PLAUR/PLEK/PRKCD/SYK/C1QTNF1	14
BP	GO:0001649	osteoblast differentiation	27/989	225/18670	6.24024e-05	0.00131399	0.00097626	JAG1/CLIC1/COL1A1/VCAN/GJA1/HGF/TNC/ID4/IGFBP5/LOX/PTHLH/SFRP2/SPP1/TPM4/FZD1/PDLIM7/MRC2/GPNMB/WWTR1/FBXO5/LEF1/HDAC7/CREB3L1/CTHRC1/NPNT/SH3PXD2B/TMEM119	27
BP	GO:0007160	cell-matrix adhesion	27/989	225/18670	6.24024e-05	0.00131399	0.00097626	JAG1/DDR1/CD44/CDKN2A/COL3A1/COL16A1/CSF1/ITGA2/ITGA3/ITGAV/ITGB2/ITGB4/LAMA5/MMP12/MMP14/PLAU/SLC9A1/SRC/ADAM9/IQGAP1/POSTN/LIMCH1/RCC2/CCL28/ADAMTS9/PLEKHA2/NPNT	27
BP	GO:0048002	antigen processing and presentation of peptide antigen	24/989	189/18670	6.40947e-05	0.00134418	0.00099869	CTSE/CTSV/CYBB/FCER1G/HLA-DMB/HLA-DOA/HLA-DOB/HLA-DPA1/HLA-DQA1/HLA-DQA2/HLA-DQB2/HLA-DRA/ITGAV/KIF2A/KIF11/NCF2/KIF23/AP1M2/KIF2C/KIF4A/PYCARD/RACGAP1/CD209/TREM2	24
BP	GO:0034599	cellular response to oxidative stress	33/989	302/18670	6.71816e-05	0.00140172	0.00104144	ANXA1/CDK1/CYBB/NQO1/ECT2/ETV5/FANCD2/G6PD/GSTP1/GUCY1B1/HGF/HIF1A/HMOX1/MMP2/MMP9/NCF2/PDGFRA/PRKCD/MAPK13/PYCR1/SOD3/SRC/TXNRD1/FZD1/SPHK1/MELK/ATP13A2/SLC25A24/STK26/PDGFD/SRXN1/MSRB3/GPX8	33
BP	GO:0019882	antigen processing and presentation	27/989	226/18670	6.73772e-05	0.00140172	0.00104144	CTSE/CTSV/CYBB/FCER1G/HLA-DMB/HLA-DOA/HLA-DOB/HLA-DPA1/HLA-DQA1/HLA-DQA2/HLA-DQB2/HLA-DRA/ICAM1/ITGAV/KIF2A/KIF11/NCF2/CCL19/KIF23/AP1M2/KIF2C/KIF4A/PYCARD/RACGAP1/CD209/TREM2/RAB34	27
BP	GO:0071459	protein localization to chromosome, centromeric region	7/989	21/18670	6.91763e-05	0.00143341	0.00106499	CDK1/CENPA/TTK/AURKB/NDC80/RCC2/CDT1	7
BP	GO:0060249	anatomical structure homeostasis	43/989	437/18670	7.09864e-05	0.00146038	0.00108503	ADAM8/ALDOA/AKR1B1/CCNE1/CSF1/CSF1R/CTSK/FOXC1/HIF1A/IGHA1/JCHAIN/IGKC/LOX/MUC6/NEK2/TNFRSF11B/PFKM/PKIB/RAC2/RAD51/SOX9/SPP1/SRC/SYK/TFF1/TFF2/TFF3/TGFB1/TYRO3/PROM1/EXO1/AURKB/RECQL4/AKT3/USH1C/CIB2/NCDN/NCS1/WWTR1/STK39/INAVA/LPCAT1/TMEM119	43
BP	GO:0045123	cellular extravasation	12/989	61/18670	7.1657e-05	0.00146038	0.00108503	ABR/ADAM8/ICAM1/ITGB2/PIK3CD/PTAFR/CCL2/SELL/IL27RA/PLCB1/CCL28/PDGFD	12
BP	GO:1902969	mitotic DNA replication	6/989	15/18670	7.20468e-05	0.00146038	0.00108503	FGFR1/MCM2/MCM4/RAD51/CDC45/GINS1	6
BP	GO:0002691	regulation of cellular extravasation	8/989	28/18670	7.24434e-05	0.00146038	0.00108503	ABR/ADAM8/ICAM1/PTAFR/IL27RA/PLCB1/CCL28/PDGFD	8
BP	GO:0018146	keratan sulfate biosynthetic process	8/989	28/18670	7.24434e-05	0.00146038	0.00108503	FMOD/LUM/PRELP/CHST1/B4GALT5/CHST2/B3GNT3/B3GNT7	8
BP	GO:0061615	glycolytic process through fructose-6-phosphate	8/989	28/18670	7.24434e-05	0.00146038	0.00108503	ALDOA/ENO1/ENO2/HK2/HK3/PFKM/PFKP/PKM	8
BP	GO:0061620	glycolytic process through glucose-6-phosphate	8/989	28/18670	7.24434e-05	0.00146038	0.00108503	ALDOA/ENO1/ENO2/HK2/HK3/PFKM/PFKP/PKM	8
BP	GO:0032496	response to lipopolysaccharide	35/989	330/18670	7.5285e-05	0.00150734	0.00111991	ABR/TSPO/CD86/EDN1/EPO/GJA1/CXCL1/GSTP1/HCK/ICAM1/CXCL8/IL18/LGALS9/LOXL1/PTAFR/PTGFR/S100A8/CCL2/CXCL6/CXCL5/SRC/ADAM17/TGFB1/TLR2/ADAM9/RIPK2/PTGES/CDK19/LDOC1/LY96/ANKRD1/PYCARD/TREM2/PELI1/HAVCR2	35
BP	GO:0036293	response to decreased oxygen levels	38/989	370/18670	7.53524e-05	0.00150734	0.00111991	ADAM8/CA9/CCNB1/CRYAB/CYBB/EDN1/ENO1/EPO/HIF1A/HK2/HMOX1/ICAM1/ITGA2/LOXL2/MMP2/MMP14/PGF/PKM/PLAU/PTGIS/PTN/SLC2A1/SLC9A1/SOD3/SRC/ADAM17/TGFB1/TGFB3/TLR2/UCP2/CXCR4/STC2/NDRG1/POSTN/ANKRD1/HILPDA/EGLN3/CD24	38
BP	GO:0000082	G1/S transition of mitotic cell cycle	31/989	279/18670	8.09963e-05	0.00161327	0.00119862	ANXA1/CCNB1/CCND2/CCNE1/CDK1/CDC6/CDC25A/CDKN2A/CDKN3/SFN/ID4/MCM2/MCM4/MUC1/ORC1/RBL1/CCL2/SOX4/ADAM17/TYMS/CDC7/CDC45/GPNMB/PLCB1/ZNF385A/FBXO5/GTSE1/CDT1/MCM8/SLFN11/TRIM71	31
BP	GO:0006007	glucose catabolic process	9/989	36/18670	8.15023e-05	0.00161327	0.00119862	ALDOA/ENO1/ENO2/HK2/HK3/PFKM/PFKP/PKM/TKTL1	9
BP	GO:0031109	microtubule polymerization or depolymerization	17/989	112/18670	8.20587e-05	0.00161327	0.00119862	ARL2/CRYAB/KIF2A/STMN1/MAP1B/ARHGEF2/TUBB4A/KIF2C/STMN2/MAPRE1/CLIP3/FBXO5/TPPP3/PSRC1/KIF18B/SKA1/SKA3	17
BP	GO:1903510	mucopolysaccharide metabolic process	17/989	112/18670	8.20587e-05	0.00161327	0.00119862	CD44/VCAN/FMOD/HGF/LUM/PRELP/SLC9A1/TGFB1/CHST1/B4GALT5/CHST2/CHST3/B3GNT3/CHST11/CSGALNACT1/ITIH5/B3GNT7	17
BP	GO:0034109	homotypic cell-cell adhesion	14/989	81/18670	8.2199e-05	0.00161327	0.00119862	CLIC1/COMP/DSG2/FLNA/LGALS1/PDGFRA/SERPINE2/PLEK/PRKCD/SYK/TYRO3/MYL9/FERMT3/C1QTNF1	14
BP	GO:0030311	poly-N-acetyllactosamine biosynthetic process	5/989	10/18670	8.32134e-05	0.00162095	0.00120432	B4GALT5/B3GNT3/B3GNT5/B3GNT9/B3GNT7	5
BP	GO:0051231	spindle elongation	5/989	10/18670	8.32134e-05	0.00162095	0.00120432	PRC1/AURKB/KIF23/KIF4A/RACGAP1	5
BP	GO:1903532	positive regulation of secretion by cell	40/989	399/18670	8.3883e-05	0.00162789	0.00120948	ADAM8/CFTR/CSF1R/EDN1/FCER1G/FGFR1/FGR/GJA1/HIF1A/IGHD/ITGAM/ITGB2/LGALS9/MMP12/NMB/OXCT1/PAEP/PTAFR/CCL19/SOX4/SPP1/SRC/SYK/TGFB1/TGFB3/TLR2/ADAM9/RIPK2/TRIM16/POSTN/ATP13A2/NCS1/ANKRD1/PYCARD/TREM2/AACS/VTCN1/HAVCR2/C1QTNF1/UNC13D	40
BP	GO:0032835	glomerulus development	12/989	62/18670	8.46242e-05	0.00163617	0.00121563	JAG1/FOXC1/FOXJ1/PDGFRA/IQGAP1/PROM1/SULF1/WWTR1/HEYL/SULF2/PDGFD/CD24	12
BP	GO:0022408	negative regulation of cell-cell adhesion	23/989	181/18670	8.93747e-05	0.00172162	0.00127912	JAG1/ANXA1/CD86/FOXJ1/JAK3/LGALS9/EPCAM/SERPINE2/PRKCD/TGFB1/GPNMB/SPINT2/CD300A/VSIG4/PLA2G2D/TNFRSF21/PAG1/CCL28/PELI1/VTCN1/HAVCR2/C1QTNF1/NRARP	23
BP	GO:2000117	negative regulation of cysteine-type endopeptidase activity	15/989	92/18670	9.2681e-05	0.00177872	0.00132155	BIRC3/BIRC5/CD27/CD44/CRYAB/SFN/HGF/IFI16/MAGEA3/MMP9/PLAUR/SFRP2/SRC/LEF1/MICAL1	15
BP	GO:0032642	regulation of chemokine production	14/989	82/18670	9.43622e-05	0.00180433	0.00134057	CSF1R/GSTP1/HIF1A/HMOX1/LGALS9/CXCL6/SYK/ADAM17/TLR2/RIPK2/POSTN/PYCARD/TREM2/HAVCR2	14
BP	GO:0097205	renal filtration	7/989	22/18670	9.68372e-05	0.00184487	0.00137069	GJA1/IGHA1/JCHAIN/ITGA3/SULF1/IGKV3-20/SULF2	7
BP	GO:0006636	unsaturated fatty acid biosynthetic process	11/989	54/18670	0.000102287	0.00192791	0.00143239	ALOX5/ALOX5AP/ANXA1/EDN1/FABP5/PTGDS/PTGIS/TBXAS1/PTGES/SCD5/ELOVL7	11
BP	GO:1900047	negative regulation of hemostasis	11/989	54/18670	0.000102287	0.00192791	0.00143239	ANXA2/ANXA2P2/ANXA5/COMP/EDN1/PDGFRA/SERPINE2/PLAU/PLAUR/PRKCD/C1QTNF1	11
BP	GO:0045730	respiratory burst	9/989	37/18670	0.000102679	0.00192791	0.00143239	CYBB/HCK/IGHA1/JCHAIN/NCF2/PIK3CD/RAC2/SLAMF8/CD24	9
BP	GO:0060323	head morphogenesis	9/989	37/18670	0.000102679	0.00192791	0.00143239	ASPH/COL1A1/MMP2/MSX1/PDGFRA/TGFB1/TGFB3/DKK1/LEF1	9
BP	GO:0006801	superoxide metabolic process	13/989	73/18670	0.000106679	0.00198157	0.00147226	CYBB/NQO1/EDN1/GSTP1/ITGAM/ITGB2/NCF2/PRKCD/SOD3/SYK/TGFB1/DUOX2/SH3PXD2B	13
BP	GO:0032945	negative regulation of mononuclear cell proliferation	13/989	73/18670	0.000106679	0.00198157	0.00147226	CD86/FOXJ1/LGALS9/MNDA/TGFB1/GPNMB/CD300A/VSIG4/PLA2G2D/TNFRSF21/PELI1/VTCN1/HAVCR2	13
BP	GO:0050672	negative regulation of lymphocyte proliferation	13/989	73/18670	0.000106679	0.00198157	0.00147226	CD86/FOXJ1/LGALS9/MNDA/TGFB1/GPNMB/CD300A/VSIG4/PLA2G2D/TNFRSF21/PELI1/VTCN1/HAVCR2	13
BP	GO:2000106	regulation of leukocyte apoptotic process	14/989	83/18670	0.000108059	0.00200005	0.00148599	ADAM8/ANXA1/CD27/CDKN2A/FCER1G/HIF1A/JAK3/LGALS9/PDCD1/PIK3CD/CCL19/ADAM17/AURKB/SLC39A10	14
BP	GO:0071887	leukocyte apoptotic process	16/989	104/18670	0.000111817	0.00206227	0.00153222	ADAM8/ANXA1/BAK1/CD27/CDKN2A/FCER1G/HIF1A/JAK3/LGALS9/PDCD1/PIK3CD/CCL19/ADAM17/AURKB/TNFRSF21/SLC39A10	16
BP	GO:0001763	morphogenesis of a branching structure	24/989	196/18670	0.000114166	0.00209815	0.00155887	DDR1/CSF1/EDN1/ETV5/FGFR1/HGF/HOXB7/TNC/LAMA5/TACSTD2/MMP14/PGF/PLXNA1/SFRP2/SOX9/SPINT1/SRC/HNF1B/TGFB1/SPINT2/SULF1/LEF1/NPNT/NRARP	24
BP	GO:0006023	aminoglycan biosynthetic process	17/989	115/18670	0.000114765	0.00210173	0.00156153	VCAN/GPC4/FMOD/LUM/PRELP/TGFB1/CHST1/B4GALT5/CHST2/CHST3/B3GNT3/CHST11/CSGALNACT1/B3GNT5/B3GNT9/B3GNT7/AGRN	17
BP	GO:0071675	regulation of mononuclear cell migration	10/989	46/18670	0.000118437	0.00216138	0.00160585	C3AR1/CCR1/CSF1/NBL1/CCN3/TGFB1/PLA2G7/PLCB1/SLAMF8/PDGFD	10
BP	GO:0045930	negative regulation of mitotic cell cycle	35/989	338/18670	0.000121404	0.00220744	0.00164007	BUB1/BUB1B/CCNB1/CDK1/CDC6/CDC20/CDKN2A/CENPF/CHEK1/FOXC1/SFN/MAD2L1/MUC1/ORC1/PLK1/RBL1/CCL2/SOX4/TGFB1/TIMP2/TOP2A/TTK/AURKB/PTTG1/TRIP13/KNTC1/NDC80/GPNMB/ZWINT/FBXL7/ZNF385A/FBXO5/GTSE1/CDT1/SLFN11	35
BP	GO:0032613	interleukin-10 production	11/989	55/18670	0.00012181	0.00220744	0.00164007	FCER1G/HGF/JAK3/LGALS9/PRKCD/SYK/TLR2/TNFRSF21/PYCARD/TREM2/INAVA	11
BP	GO:0043154	negative regulation of cysteine-type endopeptidase activity involved in apoptotic process	14/989	84/18670	0.000123447	0.00222934	0.00165634	BIRC3/BIRC5/CD27/CD44/CRYAB/SFN/HGF/MAGEA3/MMP9/PLAUR/SFRP2/SRC/LEF1/MICAL1	14
BP	GO:0048732	gland development	42/989	434/18670	0.000124199	0.00223516	0.00166066	ANXA1/ASNS/TSPO/DDR1/CDKN1C/CSF1/CSF1R/ETV5/FGFR1/FOXC1/GJA1/HGF/HIF1A/HK2/HMOX1/IGSF3/TNC/ID4/IGFBP5/ITGA2/LAMA5/MSX1/PDGFRA/SERPINE2/PITX1/PKM/PLXNA1/PTN/ROBO1/SOX9/SRC/HNF1B/TGFB1/TGFB3/TYMS/CCNB2/SULF1/DKK3/LEF1/SULF2/AACS/LBH	42
BP	GO:0050777	negative regulation of immune response	20/989	150/18670	0.00013015	0.00233416	0.00173422	ABR/ANXA1/COL3A1/FOXJ1/HMOX1/IFI16/JAK3/LGALS9/MMP12/PDCD1/PTPRC/TGFB1/TGFB3/TYRO3/IL27RA/CD300A/VSIG4/SLAMF8/SAMSN1/HAVCR2	20
BP	GO:0009612	response to mechanical stimulus	25/989	210/18670	0.000130732	0.00233656	0.00173601	ASNS/ATP1A1/BAK1/CCNB1/CHEK1/COL1A1/COL3A1/EDN1/GJA1/TNC/ITGA2/MAP1B/MMP7/MMP14/SERPINE2/PTN/SLC1A3/SLC2A1/SLC9A1/SOX9/SRC/TGFB1/CXCR4/POSTN/ANKRD1	25
BP	GO:0070482	response to oxygen levels	39/989	394/18670	0.000133921	0.00238536	0.00177226	ADAM8/CA9/CCNB1/COL1A1/CRYAB/CYBB/EDN1/ENO1/EPO/HIF1A/HK2/HMOX1/ICAM1/ITGA2/LOXL2/MMP2/MMP14/PGF/PKM/PLAU/PTGIS/PTN/SLC2A1/SLC9A1/SOD3/SRC/ADAM17/TGFB1/TGFB3/TLR2/UCP2/CXCR4/STC2/NDRG1/POSTN/ANKRD1/HILPDA/EGLN3/CD24	39
BP	GO:0045580	regulation of T cell differentiation	19/989	139/18670	0.000136381	0.00242088	0.00179865	ADAM8/ANXA1/CD27/CD86/FANCD2/FOXJ1/NCKAP1L/HLA-DOA/IL18/JAK3/LGALS9/PTPRC/CCL19/SYK/TGFB1/RIPK2/TNFRSF18/LILRB4/NRARP	19
BP	GO:0046677	response to antibiotic	34/989	327/18670	0.00013947	0.00246729	0.00183313	ANXA1/BAK1/CD27/CDK1/CFTR/COL1A1/CRYAB/CYBB/DDX11/NQO1/ECT2/EDN1/G6PD/GSTP1/HGF/HMOX1/TNC/ICAM1/OXCT1/PRKCD/MAPK13/PYCR1/RGS2/S100A8/SLC1A3/SLC9A1/SPI1/SRC/TYMS/ADAM9/SPHK1/STK26/AACS/PDGFD	34
BP	GO:0010639	negative regulation of organelle organization	39/989	395/18670	0.000141222	0.00248981	0.00184987	BUB1/BUB1B/TSPO/CAPG/CCNB1/CCNF/CDC20/CENPF/CHEK1/HGF/HMGA1/STMN1/LIF/TACSTD2/MAD2L1/MAP1B/MCM2/NEK2/PFN2/PLK1/PRKCD/SPI1/SRC/TOP2A/TTK/TMSB10/ARHGEF2/AURKB/PTTG1/TRIP13/TUBB4A/NDC80/AVIL/STMN2/MAPRE1/CLIP3/FBXO5/CARMIL1/CDT1	39
BP	GO:0030574	collagen catabolic process	10/989	47/18670	0.000143382	0.00250358	0.0018601	CTSK/MMP1/MMP2/MMP7/MMP9/MMP11/MMP12/MMP14/PRSS2/MRC2	10
BP	GO:0060351	cartilage development involved in endochondral bone morphogenesis	10/989	47/18670	0.000143382	0.00250358	0.0018601	ANXA2/ANXA2P2/SERPINH1/COL1A1/COL6A2/COL6A3/COL12A1/COMP/MATN3/SOX9	10
BP	GO:0051321	meiotic cell cycle	28/989	249/18670	0.000143447	0.00250358	0.0018601	BUB1/BUB1B/CCNE1/CDC20/CDC25A/CDC25B/CKS2/FANCD2/LIF/MSX1/NEK2/PLK1/RAD51/TOP2A/TTK/PKMYT1/EXO1/PTTG1/TRIP13/NCAPD2/SMC4/P3H4/PLCB1/NCAPH/FBXO5/NUF2/MAEL/ASPM	28
BP	GO:0006979	response to oxidative stress	43/989	451/18670	0.000144539	0.0025142	0.00186799	ANXA1/BAK1/CDK1/COL1A1/CRYAB/CYBB/NQO1/ECT2/EDN1/ETV5/FANCD2/G6PD/GSTP1/GUCY1B1/HGF/HIF1A/HMOX1/MMP2/MMP9/MMP14/NCF2/PDGFRA/PRKCD/MAPK13/PYCR1/CCL19/SOD3/SRC/TXNRD1/PXDN/FZD1/STC2/ADAM9/SPHK1/MELK/ATP13A2/SLC25A24/DUOX2/STK26/PDGFD/SRXN1/MSRB3/GPX8	43
BP	GO:0030309	poly-N-acetyllactosamine metabolic process	5/989	11/18670	0.000145899	0.0025294	0.00187928	B4GALT5/B3GNT3/B3GNT5/B3GNT9/B3GNT7	5
BP	GO:0002695	negative regulation of leukocyte activation	22/989	175/18670	0.000147663	0.00255147	0.00189568	ABR/ANXA1/CD86/FOXJ1/HMOX1/JAK3/LGALS9/MNDA/PTPRC/TGFB1/TYRO3/GPNMB/CD300A/VSIG4/PLA2G2D/TNFRSF21/PAG1/PELI1/SAMSN1/VTCN1/HAVCR2/NRARP	22
BP	GO:0097193	intrinsic apoptotic signaling pathway	31/989	289/18670	0.000154721	0.00266457	0.00197971	BAK1/BCL2A1/CD44/ENO1/EPO/SFN/HIF1A/HMOX1/IFI16/MAGEA3/MMP9/MSX1/MUC1/PLAUR/PRKCD/S100A8/S100A9/SFRP2/SRC/NCK2/DYRK2/YBX3/ARHGEF2/IKBKE/MELK/ZNF385A/PYCARD/MAEL/BMF/CREB3L1/CD24	31
BP	GO:0043304	regulation of mast cell degranulation	8/989	31/18670	0.000159584	0.00273729	0.00203374	FCER1G/FGR/HMOX1/LGALS9/RAC2/SYK/CD300A/UNC13D	8
BP	GO:0001776	leukocyte homeostasis	14/989	86/18670	0.000159995	0.00273729	0.00203374	ANXA1/BAK1/GPR183/FCER1G/NCKAP1L/HIF1A/JAK3/LGALS9/PIK3CD/CXCL6/ADAM17/TGFB1/CCNB2/TNFSF13B	14
BP	GO:0034501	protein localization to kinetochore	6/989	17/18670	0.000162573	0.00277141	0.00205909	CDK1/TTK/AURKB/NDC80/RCC2/CDT1	6
BP	GO:0007492	endoderm development	13/989	76/18670	0.000163056	0.00277141	0.00205909	COL5A1/COL5A2/COL12A1/ITGAV/ITGB2/LAMB1/LAMC1/MMP2/MMP9/MMP14/HNF1B/TGFB1/DKK1	13
BP	GO:0045666	positive regulation of neuron differentiation	37/989	371/18670	0.000169539	0.00286975	0.00213215	ADRA2C/CRABP2/DBN1/DPYSL3/ECT2/EPO/ETV5/FGFR1/HGF/ITGA3/LIMK1/MAP1B/NBL1/NRCAM/SERPINI1/PLXNA1/PTK7/PTN/RGS2/ROBO1/S100A9/TIMP2/VLDLR/CXCR4/FZD1/IQGAP1/ARHGEF2/AVIL/STMN2/DKK1/MMD/HEYL/ANKRD1/TRPV2/GPRC5B/PLXNA3/TUBB2B	37
BP	GO:0050819	negative regulation of coagulation	11/989	57/18670	0.000170496	0.00286975	0.00213215	ANXA2/ANXA2P2/ANXA5/EDN1/PDGFRA/SERPINE2/PLAU/PLAUR/PRKCD/PROCR/C1QTNF1	11
BP	GO:0051310	metaphase plate congression	11/989	57/18670	0.000170496	0.00286975	0.00213215	CCNB1/CENPF/GEM/KIFC1/NDC80/KIF2C/CDCA8/CDT1/NUF2/PSRC1/CDCA5	11
BP	GO:0045933	positive regulation of muscle contraction	10/989	48/18670	0.000172612	0.00289599	0.00215165	ATP1A1/CHGA/EDN1/ENO1/ITGA2/KCNQ1/PTAFR/RGS2/SPHK1/NPNT	10
BP	GO:2000116	regulation of cysteine-type endopeptidase activity	27/989	239/18670	0.000173385	0.0028996	0.00215433	BIRC3/BIRC5/ASPH/BAK1/CD27/CD44/CRYAB/F3/SFN/HGF/IFI16/LGALS9/MAGEA3/MMP9/PLAUR/ROBO1/S100A8/S100A9/SFRP2/SRC/SYK/RIPK2/PYCARD/LEF1/IFT57/MICAL1/EGLN3	27
BP	GO:2001242	regulation of intrinsic apoptotic signaling pathway	21/989	165/18670	0.000174003	0.00290061	0.00215508	BCL2A1/CD44/ENO1/EPO/HIF1A/MAGEA3/MMP9/MSX1/MUC1/PLAUR/S100A8/S100A9/SFRP2/SRC/NCK2/YBX3/ARHGEF2/ZNF385A/PYCARD/BMF/CREB3L1	21
BP	GO:0046697	decidualization	7/989	24/18670	0.000179049	0.00297518	0.00221049	CTSV/GJA1/LIF/PTGIS/PTN/SPP1/STC2	7
BP	GO:0051781	positive regulation of cell division	14/989	87/18670	0.000181536	0.00300691	0.00223406	CDC6/CDC25B/ECT2/PGF/PTN/TGFA/TGFB1/TGFB3/AURKB/KIF23/RACGAP1/CSPP1/PDGFD/LBH	14
BP	GO:0051047	positive regulation of secretion	41/989	428/18670	0.000185036	0.00305515	0.0022699	ADAM8/CFTR/CSF1R/EDN1/FCER1G/FGFR1/FGR/GJA1/HIF1A/IGHD/ITGAM/ITGB2/LGALS9/MMP12/NMB/OXCT1/PAEP/PTAFR/S100A8/CCL19/SOX4/SPP1/SRC/SYK/TGFB1/TGFB3/TLR2/ADAM9/RIPK2/TRIM16/POSTN/ATP13A2/NCS1/ANKRD1/PYCARD/TREM2/AACS/VTCN1/HAVCR2/C1QTNF1/UNC13D	41
BP	GO:2000027	regulation of animal organ morphogenesis	28/989	253/18670	0.00018793	0.00309312	0.00229811	JAG1/CSF1/DAB2/EDN1/ETV5/GPC4/FGFR1/FOXC1/HGF/HOXB7/LIF/TACSTD2/MSX1/TNFRSF11B/PTK7/PTN/ROBO1/SFRP2/SOX9/HNF1B/TGFB1/FZD1/FZD6/FZD7/DKK1/SULF1/SULF2/CTHRC1	28
BP	GO:2001243	negative regulation of intrinsic apoptotic signaling pathway	15/989	98/18670	0.000192229	0.00315389	0.00234326	BCL2A1/CD44/ENO1/EPO/HIF1A/MAGEA3/MMP9/MUC1/PLAUR/SFRP2/SRC/YBX3/ARHGEF2/ZNF385A/CREB3L1	15
BP	GO:0051146	striated muscle cell differentiation	31/989	293/18670	0.000198116	0.00324026	0.00240743	BCL9/KLF5/CCNB1/CD53/CDK1/COMP/EDN1/FLNC/G6PD/IGFBP5/KEL/KRT19/LOX/MMP14/MSX1/CCN3/PDGFRA/PTGFRN/RGS2/SLC9A1/TGFB1/UCHL1/FZD7/DKK1/MYOF/ANKRD1/PLEKHO1/NIBAN2/BHLHE41/DNER/TMEM119	31
BP	GO:0032722	positive regulation of chemokine production	11/989	58/18670	0.00020046	0.00326832	0.00242828	CSF1R/HIF1A/HMOX1/LGALS9/SYK/ADAM17/TLR2/RIPK2/POSTN/PYCARD/HAVCR2	11
BP	GO:1901988	negative regulation of cell cycle phase transition	29/989	267/18670	0.0002012	0.00327012	0.00242962	BUB1/BUB1B/CCNB1/CDK1/CDC6/CDC20/CDKN2A/CENPF/CHEK1/SFN/MAD2L1/MUC1/ORC1/PLK1/RBL1/CCL2/SOX4/TTK/AURKB/TRIP13/NDC80/GPNMB/FBXL7/ZNF385A/FBXO5/GTSE1/DTL/CDT1/SLFN11	29
BP	GO:0033006	regulation of mast cell activation involved in immune response	8/989	32/18670	0.000202979	0.00328876	0.00244347	FCER1G/FGR/HMOX1/LGALS9/RAC2/SYK/CD300A/UNC13D	8
BP	GO:0002686	negative regulation of leukocyte migration	10/989	49/18670	0.000206697	0.00331888	0.00246585	ABR/HMOX1/NBL1/CCN3/CCL2/IL27RA/CD300A/PLCB1/CCL28/SLAMF8	10
BP	GO:0051445	regulation of meiotic cell cycle	10/989	49/18670	0.000206697	0.00331888	0.00246585	CDC20/CDC25A/CDC25B/LIF/MSX1/TTK/TRIP13/PLCB1/FBXO5/ASPM	10
BP	GO:0010948	negative regulation of cell cycle process	36/989	361/18670	0.000206752	0.00331888	0.00246585	BUB1/BUB1B/CCNB1/CCNF/CDK1/CDC6/CDC20/CDKN2A/CENPF/CHEK1/EVI2B/SFN/LIF/MAD2L1/MUC1/NEK2/ORC1/PLK1/RAD51/RBL1/CCL2/SOX4/TTK/CDC7/AURKB/PTTG1/TRIP13/NDC80/GPNMB/FBXL7/ZNF385A/FBXO5/GTSE1/DTL/CDT1/SLFN11	36
BP	GO:0002573	myeloid leukocyte differentiation	24/989	204/18670	0.000211759	0.00338879	0.00251778	ANXA2/ANXA2P2/C1QC/CCR1/CSF1/CSF1R/GPR183/EVI2B/FCER1G/IFI16/LIF/MMP9/PIK3CD/CCL19/SPI1/SRC/TGFB1/TLR2/BATF/LILRB4/LEF1/TREM2/TESC/CD109	24
BP	GO:0050714	positive regulation of protein secretion	29/989	268/18670	0.000214495	0.003412	0.00253503	ADAM8/CFTR/CSF1R/FGR/GJA1/HIF1A/IGHD/LGALS9/MMP12/OXCT1/PAEP/CCL19/SOX4/SRC/SYK/TGFB1/TGFB3/TLR2/ADAM9/RIPK2/TRIM16/POSTN/ATP13A2/ANKRD1/PYCARD/TREM2/AACS/VTCN1/HAVCR2	29
BP	GO:0007568	aging	33/989	321/18670	0.000214521	0.003412	0.00253503	BAK1/BCL2A1/TSPO/CDK1/CDKN1C/CDKN2A/CTSC/CHEK1/COMP/CRYAB/CTSV/NQO1/EDN1/EPO/FOXM1/HMGA1/ICAM1/IGFBP5/ITGB2/LOXL2/MMP7/PRELP/PRKCD/RBL1/SLC12A2/TGFB1/TGFB3/TIMP2/TYMS/AURKB/AKT3/DKK1/FBXO5	33
BP	GO:0050731	positive regulation of peptidyl-tyrosine phosphorylation	23/989	192/18670	0.000217994	0.00345667	0.00256822	CD44/CSF1R/DLG3/EPO/HGF/ICAM1/IL18/LIF/PTPRC/SRC/SYK/ADAM17/TGFA/TGFB1/RIPK2/TNFRSF18/IQGAP1/ARHGEF2/CRLF1/CLCF1/GPRC5B/TREM2/CD24	23
BP	GO:0045861	negative regulation of proteolysis	36/989	363/18670	0.000230248	0.00363987	0.00270433	BIRC3/BIRC5/SERPINH1/CD27/CD44/COL6A3/CRYAB/CST1/SFN/HGF/IFI16/MAGEA3/MMP9/PI3/SERPINE2/SERPINI1/PLAUR/RENBP/SFRP2/SPINT1/SRC/TIMP2/TFPI2/PTTG1/WFDC2/SPINT2/VSIG4/PCSK1N/LEF1/PBK/LXN/MICAL1/TM4SF20/ITIH5/PAPLN/CD109	36
BP	GO:0042130	negative regulation of T cell proliferation	11/989	59/18670	0.000234764	0.00369004	0.00274161	CD86/FOXJ1/LGALS9/TGFB1/GPNMB/VSIG4/PLA2G2D/TNFRSF21/PELI1/VTCN1/HAVCR2	11
BP	GO:1901654	response to ketone	23/989	193/18670	0.000235374	0.00369004	0.00274161	AKR1B1/TSPO/CA9/CFTR/CLDN4/CYBB/DSG2/EDN1/EPO/TNC/ICAM1/PTAFR/PTGFR/PTN/CCL19/SPP1/SRC/TGFB1/TGFB3/TLR2/TYMS/AACS/FIBIN	23
BP	GO:0032271	regulation of protein polymerization	25/989	218/18670	0.00023555	0.00369004	0.00274161	ARL2/CAPG/DBN1/HCK/NCKAP1L/ICAM1/STMN1/MAP1B/PFN2/PRKCD/NCK2/WASF1/TMSB10/TUBB4A/AVIL/STMN2/MAPRE1/COTL1/CLIP3/PYCARD/TPPP3/KIRREL1/CARMIL1/PLEKHG2/PSRC1	25
BP	GO:0048103	somatic stem cell division	7/989	25/18670	0.00023738	0.00370755	0.00275461	FGFR1/FZD7/ARHGEF2/NUMBL/LEF1/LBH/ASPM	7
BP	GO:0042659	regulation of cell fate specification	5/989	12/18670	0.00023921	0.00371382	0.00275928	FGFR1/SFRP2/FZD7/DKK1/ESRP1	5
BP	GO:0051988	regulation of attachment of spindle microtubules to kinetochore	5/989	12/18670	0.00023921	0.00371382	0.00275928	CCNB1/ECT2/NEK2/RACGAP1/RCC2	5
BP	GO:0045619	regulation of lymphocyte differentiation	21/989	169/18670	0.000243424	0.003768	0.00279953	ADAM8/ANXA1/CD27/CD86/FANCD2/FOXJ1/NCKAP1L/HLA-DOA/IL18/JAK3/LGALS9/MMP14/PTPRC/CCL19/SYK/TGFB1/RIPK2/TNFRSF18/LILRB4/SLAMF8/NRARP	21
BP	GO:0010718	positive regulation of epithelial to mesenchymal transition	10/989	50/18670	0.000246256	0.00380052	0.00282369	JAG1/COL1A1/DAB2/FOXC1/LOXL2/TGFB1/TGFB3/WWTR1/LEF1/GLIPR2	10
BP	GO:0042339	keratan sulfate metabolic process	8/989	33/18670	0.000255601	0.00393307	0.00292217	FMOD/LUM/PRELP/CHST1/B4GALT5/CHST2/B3GNT3/B3GNT7	8
BP	GO:0051250	negative regulation of lymphocyte activation	19/989	146/18670	0.000261044	0.00398157	0.0029582	ANXA1/CD86/FOXJ1/JAK3/LGALS9/MNDA/TGFB1/TYRO3/GPNMB/CD300A/VSIG4/PLA2G2D/TNFRSF21/PAG1/PELI1/SAMSN1/VTCN1/HAVCR2/NRARP	19
BP	GO:2001251	negative regulation of chromosome organization	19/989	146/18670	0.000261044	0.00398157	0.0029582	BUB1/BUB1B/CCNB1/CDC20/CENPF/HMGA1/MAD2L1/MCM2/PLK1/SPI1/SRC/TOP2A/TTK/AURKB/PTTG1/TRIP13/NDC80/FBXO5/CDT1	19
BP	GO:0045132	meiotic chromosome segregation	14/989	90/18670	0.000261814	0.00398157	0.0029582	BUB1/BUB1B/CCNE1/FANCD2/PLK1/TOP2A/TTK/PTTG1/TRIP13/SMC4/P3H4/NCAPH/NUF2/MAEL	14
BP	GO:0071674	mononuclear cell migration	14/989	90/18670	0.000261814	0.00398157	0.0029582	ANXA1/C3AR1/CCR1/CSF1/NBL1/CCN3/CCL2/CCL19/CCL20/TGFB1/PLA2G7/PLCB1/SLAMF8/PDGFD	14
BP	GO:0044843	cell cycle G1/S phase transition	31/989	298/18670	0.000267458	0.00405553	0.00301316	ANXA1/CCNB1/CCND2/CCNE1/CDK1/CDC6/CDC25A/CDKN2A/CDKN3/SFN/ID4/MCM2/MCM4/MUC1/ORC1/RBL1/CCL2/SOX4/ADAM17/TYMS/CDC7/CDC45/GPNMB/PLCB1/ZNF385A/FBXO5/GTSE1/CDT1/MCM8/SLFN11/TRIM71	31
BP	GO:0050868	negative regulation of T cell activation	16/989	112/18670	0.000269905	0.00408074	0.00303189	ANXA1/CD86/FOXJ1/JAK3/LGALS9/TGFB1/GPNMB/CD300A/VSIG4/PLA2G2D/TNFRSF21/PAG1/PELI1/VTCN1/HAVCR2/NRARP	16
BP	GO:1902105	regulation of leukocyte differentiation	29/989	272/18670	0.000275838	0.00415835	0.00308955	ADAM8/ANXA1/C1QC/CD27/CD86/CCR1/CSF1/EVI2B/FANCD2/FOXJ1/NCKAP1L/HLA-DOA/IL18/JAK3/LGALS9/LIF/MMP14/PTPRC/CCL19/SYK/TGFB1/RIPK2/TNFRSF18/LILRB4/LEF1/TREM2/TESC/SLAMF8/NRARP	29
BP	GO:0001838	embryonic epithelial tube formation	17/989	124/18670	0.000290616	0.00435589	0.00323631	FOLR1/HIF1A/PTK7/SFRP2/SOX4/SOX9/SPINT1/HNF1B/TGFB1/FZD1/FZD6/TEAD2/SPINT2/MTHFD1L/IFT57/CTHRC1/TRIM71	17
BP	GO:0051101	regulation of DNA binding	17/989	124/18670	0.000290616	0.00435589	0.00323631	FOXC1/HMOX1/ID4/IFI16/ITGA2/LIF/MDFI/MMP9/MSX1/NEK2/PLAUR/TGFB1/LEF1/HJURP/NIBAN2/CDT1/CDCA5	17
BP	GO:0097237	cellular response to toxic substance	27/989	247/18670	0.000296596	0.00443274	0.00329342	ALOX5AP/ANXA1/CDK1/CYBB/DDX11/NQO1/ECT2/GSTP1/HGF/HMOX1/MSX1/PRKCD/MAPK13/PYCR1/S100A9/SOD3/SPI1/SRC/TXNRD1/PXDN/SPHK1/DUOX2/STK26/AKR1B10/PDGFD/SRXN1/GPX8	27
BP	GO:0043254	regulation of protein complex assembly	43/989	467/18670	0.000308238	0.00459354	0.00341289	ARL2/CAPG/CRYAB/DBN1/HCK/NCKAP1L/ICAM1/JCHAIN/STMN1/MAP1B/MMP1/PFN2/PLEK/PRKCD/FSCN1/SRC/SYK/HNF1B/TGFB1/NCK2/WASF1/TMSB10/ARHGEF2/TUBB4A/AVIL/STMN2/MAPRE1/DKK1/COTL1/CLIP3/PYCARD/ASAP1/TPPP3/FBLIM1/KIRREL1/HJURP/CARMIL1/PMEPA1/PLEKHG2/CDT1/PSRC1/BMF/GBP5	43
BP	GO:0045992	negative regulation of embryonic development	7/989	26/18670	0.000310089	0.0045948	0.00341382	COL5A1/COL5A2/SFRP2/FZD7/DKK1/SULF1/NRARP	7
BP	GO:1900120	regulation of receptor binding	7/989	26/18670	0.000310089	0.0045948	0.00341382	ANXA2/ANXA2P2/LOX/MMP9/PHLDA2/LDOC1/LEF1	7
BP	GO:0061041	regulation of wound healing	19/989	148/18670	0.000311341	0.00460025	0.00341787	ANXA1/ANXA2/ANXA2P2/ANXA5/EDN1/F3/FCER1G/GJA1/PDGFRA/SERPINE2/PLAU/PLAUR/PLEK/PRKCD/SYK/CXCR4/DUOX2/C1QTNF1/CD109	19
BP	GO:0030203	glycosaminoglycan metabolic process	20/989	160/18670	0.000313111	0.00461328	0.00342755	CD44/VCAN/GPC4/FOXC1/FMOD/HGF/LUM/PRELP/SLC9A1/TGFB1/CHST1/B4GALT5/CHST2/CHST3/B3GNT3/CHST11/CSGALNACT1/ITIH5/B3GNT7/AGRN	20
BP	GO:1901991	negative regulation of mitotic cell cycle phase transition	27/989	248/18670	0.000316471	0.00463853	0.00344631	BUB1/BUB1B/CCNB1/CDK1/CDC6/CDC20/CDKN2A/CENPF/SFN/MAD2L1/MUC1/ORC1/PLK1/RBL1/CCL2/SOX4/TTK/AURKB/TRIP13/NDC80/GPNMB/FBXL7/ZNF385A/FBXO5/GTSE1/CDT1/SLFN11	27
BP	GO:0031346	positive regulation of cell projection organization	37/989	383/18670	0.000317815	0.00463853	0.00344631	CRABP2/DBN1/DPYSL3/EPO/FGFR1/HGF/ITGA2/ITGA3/LIMK1/MAP1B/SERPINI1/PLXNA1/PTK7/PTN/RAC2/RGS2/ROBO1/S100A9/CCL19/FSCN1/SRC/TGFB3/VLDLR/CXCR4/FZD1/IQGAP1/AVIL/STMN2/ANKRD1/TRPV2/ANLN/PLXNA3/CARMIL1/EPS8L3/KCTD17/TUBB2B/AGRN	37
BP	GO:0007405	neuroblast proliferation	11/989	61/18670	0.000318392	0.00463853	0.00344631	FGFR1/HIF1A/ID4/PTN/SMARCD3/TGFB1/ARHGEF2/NUMBL/RACGAP1/LEF1/ASPM	11
BP	GO:0030888	regulation of B cell proliferation	11/989	61/18670	0.000318392	0.00463853	0.00344631	GPR183/NCKAP1L/MNDA/PTPRC/TNFSF13B/CD300A/CLCF1/TNFRSF21/MZB1/PELI1/SLC39A10	11
BP	GO:0007096	regulation of exit from mitosis	6/989	19/18670	0.000325305	0.00468213	0.0034787	CDKN1C/TGFB1/KNTC1/UBE2C/ANLN/CDCA5	6
BP	GO:0032930	positive regulation of superoxide anion generation	6/989	19/18670	0.000325305	0.00468213	0.0034787	GSTP1/ITGAM/ITGB2/PRKCD/SYK/TGFB1	6
BP	GO:0071800	podosome assembly	6/989	19/18670	0.000325305	0.00468213	0.0034787	HCK/FSCN1/SRC/ARHGEF2/ASAP1/SH3PXD2B	6
BP	GO:2000696	regulation of epithelial cell differentiation involved in kidney development	6/989	19/18670	0.000325305	0.00468213	0.0034787	LIF/MMP9/PRKX/PROM1/WWTR1/CD24	6
BP	GO:0002793	positive regulation of peptide secretion	30/989	288/18670	0.000325886	0.00468213	0.0034787	ADAM8/CFTR/CSF1R/FGR/GJA1/HIF1A/IGHD/LGALS9/MMP12/OXCT1/PAEP/S100A8/CCL19/SOX4/SRC/SYK/TGFB1/TGFB3/TLR2/ADAM9/RIPK2/TRIM16/POSTN/ATP13A2/ANKRD1/PYCARD/TREM2/AACS/VTCN1/HAVCR2	30
BP	GO:0030282	bone mineralization	16/989	114/18670	0.000331345	0.00474745	0.00352723	CCR1/COL1A2/COMP/FGR/GJA1/HIF1A/LOX/MGP/PTHLH/PTN/SOX9/TGFB1/TGFB3/GPNMB/RFLNA/TMEM119	16
BP	GO:0032956	regulation of actin cytoskeleton organization	34/989	343/18670	0.000342528	0.0048942	0.00363626	CAPG/CSF1R/DBN1/ECT2/EDN1/FLNA/HCK/NCKAP1L/ICAM1/STMN1/LIMK1/TACSTD2/PDGFRA/PFN2/PLEK/PRKCD/SLC9A1/FSCN1/TGFB1/TGFB3/NCK2/WASF1/TMSB10/AVIL/LIMCH1/COTL1/SH3BP1/PYCARD/KIRREL1/CARMIL1/PLEKHG2/RHOV/SH3PXD2B/SMIM22	34
BP	GO:0032653	regulation of interleukin-10 production	10/989	52/18670	0.000344543	0.0049095	0.00364763	FCER1G/HGF/JAK3/LGALS9/SYK/TLR2/TNFRSF21/PYCARD/TREM2/INAVA	10
BP	GO:0016049	cell growth	44/989	484/18670	0.00034737	0.00492281	0.00365752	DDR1/CDKN2A/CRABP2/CRYAB/DBN1/EDN1/ENO1/G6PD/GJA1/GNG4/SFN/IGFBP5/KRT17/LIMK1/MAP1B/MMP14/MSX1/NDN/CCN3/NRCAM/SERPINE2/PLXNA1/PPT1/PRSS2/RGS2/S100A8/S100A9/SFRP2/SLC9A1/SOX9/SPP1/ADAM17/TGFB1/CXCR4/IQGAP1/SPHK1/WASF1/POSTN/CLSTN1/LEF1/TRPV2/PLXNA3/SEMA6A/PSRC1	44
BP	GO:0022604	regulation of cell morphogenesis	44/989	484/18670	0.00034737	0.00492281	0.00365752	ALDOA/ANXA1/FMNL1/CD44/CRABP2/CSF1R/DBN1/FBLN1/FGR/FLNA/HCK/ICAM1/ITGB2/KEL/LIMK1/TACSTD2/MAP1B/MELTF/MYO10/NRCAM/PLXNA1/PTN/ROBO1/CCL2/SPP1/SRC/CXCR4/OLFM4/POSTN/PLEKHO1/TRPV2/FBLIM1/PLXNA3/CARMIL1/FGD6/RCC2/SEMA6A/ZSWIM5/ZSWIM4/LINGO1/FMNL2/RHOV/UNC13D/TUBB2B	44
BP	GO:0034330	cell junction organization	30/989	290/18670	0.0003666	0.00514283	0.00382099	ARL2/COL16A1/CSF1R/CTNND2/DSG2/ECT2/FLNA/FLNC/GJA1/ITGA2/ITGB4/LAMA5/LAMC1/LAMC2/MMP14/SLC9A1/FSCN1/SRC/TGFB1/TGFB3/IQGAP1/NUMBL/RASSF8/LIMCH1/SH3BP1/HDAC7/FBLIM1/INAVA/RCC2/POF1B	30
BP	GO:0070371	ERK1 and ERK2 cascade	32/989	317/18670	0.000367404	0.00514283	0.00382099	CD44/CCR1/CSF1R/GPR183/EPO/FBLN1/GSTP1/ICAM1/ITGAV/LGALS9/LIF/PDGFRA/PTPRC/CCL2/CCL19/CCL20/SOX9/SRC/SYK/TGFB1/RIPK2/GPNMB/PYCARD/TREM2/SEMA6A/WNK2/PDGFD/HAVCR2/CAVIN3/GLIPR2/SPRED1/NPNT	32
BP	GO:0032623	interleukin-2 production	11/989	62/18670	0.000368812	0.00514283	0.00382099	ANXA1/CD86/FCER1G/IL18/PTPRC/RIPK2/HOMER3/VSIG4/HDAC7/VTCN1/HAVCR2	11
BP	GO:0016331	morphogenesis of embryonic epithelium	19/989	150/18670	0.00036988	0.00514283	0.00382099	FOLR1/HIF1A/LAMA5/PTK7/SFRP2/SOX4/SOX9/SPINT1/HNF1B/TGFB1/FZD1/FZD6/TEAD2/SPINT2/SULF1/MTHFD1L/IFT57/CTHRC1/TRIM71	19
BP	GO:0033273	response to vitamin	14/989	93/18670	0.000370831	0.00514283	0.00382099	TSPO/COL1A1/EPO/FOLR1/GSTP1/TNC/ITGA2/MAP1B/PTN/SPP1/TGFB1/TYMS/STC2/POSTN	14
BP	GO:0072080	nephron tubule development	14/989	93/18670	0.000370831	0.00514283	0.00382099	JAG1/HOXB7/LAMA5/LIF/TACSTD2/PGF/SOX9/HNF1B/TGFB1/PROM1/WWTR1/HEYL/NPNT/CD24	14
BP	GO:0031115	negative regulation of microtubule polymerization	5/989	13/18670	0.000371795	0.00514283	0.00382099	STMN1/TUBB4A/STMN2/MAPRE1/CLIP3	5
BP	GO:0038065	collagen-activated signaling pathway	5/989	13/18670	0.000371795	0.00514283	0.00382099	DDR1/COL1A1/COL4A5/ITGA2/SYK	5
BP	GO:1900025	negative regulation of substrate adhesion-dependent cell spreading	5/989	13/18670	0.000371795	0.00514283	0.00382099	FBLN1/TACSTD2/MELTF/POSTN/RCC2	5
BP	GO:0071219	cellular response to molecule of bacterial origin	24/989	212/18670	0.000376925	0.00519996	0.00386344	TSPO/CD86/CXCL1/GSTP1/HCK/ICAM1/CXCL8/IL18/PTAFR/CCL2/CXCL6/CXCL5/SRC/TGFB1/TLR2/ADAM9/RIPK2/CDK19/LDOC1/LY96/ANKRD1/PYCARD/TREM2/HAVCR2	24
BP	GO:0050708	regulation of protein secretion	43/989	472/18670	0.000386097	0.0053124	0.00394698	ADAM8/ADRA2C/ANXA1/ANXA4/ANXA5/ARL2/CFTR/CHGA/CSF1R/FGR/GJA1/HIF1A/IGHD/ITPR3/LGALS9/MMP12/CCN3/OXCT1/PAEP/CCL19/SLC2A1/SNAP25/SOX4/SRC/SYK/TGFB1/TGFB3/TLR2/ADAM9/RIPK2/IL27RA/TRIM16/POSTN/ATP13A2/ANKRD1/TNFRSF21/PYCARD/TREM2/KRT20/AACS/RHBDF2/VTCN1/HAVCR2	43
BP	GO:0051098	regulation of binding	36/989	373/18670	0.000387481	0.00531739	0.00395068	ANXA2/ANXA2P2/BAK1/CRMP1/DAB2/DDX11/FOXC1/HMOX1/ID4/IFI16/ITGA2/STMN1/LIF/LOX/MDFI/MMP9/MSX1/NEK2/PLAUR/PLK1/PRKCD/SMARCD3/SRC/TGFB1/PHLDA2/RIPK2/AURKB/MAPRE1/DKK1/LDOC1/LEF1/HJURP/NIBAN2/CDT1/CDCA5/CTHRC1	36
BP	GO:0002478	antigen processing and presentation of exogenous peptide antigen	21/989	175/18670	0.000393009	0.00537905	0.00399649	CTSE/CTSV/CYBB/FCER1G/HLA-DMB/HLA-DOA/HLA-DOB/HLA-DPA1/HLA-DQA1/HLA-DQA2/HLA-DQB2/HLA-DRA/ITGAV/KIF2A/KIF11/NCF2/KIF23/AP1M2/KIF2C/KIF4A/RACGAP1	21
BP	GO:0001893	maternal placenta development	8/989	35/18670	0.000394357	0.00538334	0.00399968	CTSV/GJA1/LIF/PTGIS/PTN/SPP1/STC2/LDOC1	8
BP	GO:0002825	regulation of T-helper 1 type immune response	7/989	27/18670	0.000399633	0.00543283	0.00403645	ANXA1/IL18/JAK3/CCL19/RIPK2/IL27RA/HAVCR2	7
BP	GO:1903555	regulation of tumor necrosis factor superfamily cytokine production	20/989	163/18670	0.00040031	0.00543283	0.00403645	ADAM8/TSPO/CD86/CYBB/FCER1G/GSTP1/LGALS9/PTAFR/PTPRC/CCL19/SYK/TLR2/RIPK2/ARHGEF2/IL27RA/GPNMB/LY96/PYCARD/TREM2/HAVCR2	20
BP	GO:0045582	positive regulation of T cell differentiation	13/989	83/18670	0.000401116	0.00543283	0.00403645	ADAM8/ANXA1/CD27/CD86/NCKAP1L/IL18/LGALS9/PTPRC/CCL19/SYK/TGFB1/RIPK2/LILRB4	13
BP	GO:0030195	negative regulation of blood coagulation	10/989	53/18670	0.000404786	0.00546829	0.0040628	ANXA2/ANXA2P2/ANXA5/EDN1/PDGFRA/SERPINE2/PLAU/PLAUR/PRKCD/C1QTNF1	10
BP	GO:0001841	neural tube formation	15/989	105/18670	0.00041483	0.00556132	0.00413192	FOLR1/HIF1A/PTK7/SFRP2/SOX4/SPINT1/TGFB1/FZD1/FZD6/TEAD2/SPINT2/MTHFD1L/IFT57/CTHRC1/TRIM71	15
BP	GO:0045621	positive regulation of lymphocyte differentiation	14/989	94/18670	0.00041488	0.00556132	0.00413192	ADAM8/ANXA1/CD27/CD86/NCKAP1L/IL18/LGALS9/MMP14/PTPRC/CCL19/SYK/TGFB1/RIPK2/LILRB4	14
BP	GO:0060993	kidney morphogenesis	14/989	94/18670	0.00041488	0.00556132	0.00413192	FOXJ1/HOXB7/LAMA5/LIF/TACSTD2/PGF/PRKX/SOX4/SOX9/HNF1B/TGFB1/GCNT3/WWTR1/NPNT	14
BP	GO:0007080	mitotic metaphase plate congression	9/989	44/18670	0.000419241	0.00559095	0.00415394	CCNB1/KIFC1/NDC80/KIF2C/CDCA8/CDT1/NUF2/PSRC1/CDCA5	9
BP	GO:0035850	epithelial cell differentiation involved in kidney development	9/989	44/18670	0.000419241	0.00559095	0.00415394	JAG1/FOXJ1/LIF/MMP9/PRKX/IQGAP1/PROM1/WWTR1/CD24	9
BP	GO:0044839	cell cycle G2/M phase transition	28/989	266/18670	0.000429099	0.00570779	0.00424074	CCNB1/CDK1/CDC6/CDC25A/CDC25B/CENPF/CHEK1/FOXM1/NEK2/ORC1/PLK1/SMARCD3/TUBA1A/CDC7/PKMYT1/CCNB2/AURKB/MELK/USH1C/TUBB4A/MAPRE1/TPX2/FBXL7/PLCB1/FBXO5/GTSE1/DTL/RCC2	28
BP	GO:0043281	regulation of cysteine-type endopeptidase activity involved in apoptotic process	24/989	215/18670	0.000463281	0.006116	0.00454403	BIRC3/BIRC5/BAK1/CD27/CD44/CRYAB/F3/SFN/HGF/LGALS9/MAGEA3/MMP9/PLAUR/ROBO1/S100A8/S100A9/SFRP2/SRC/SYK/PYCARD/LEF1/IFT57/MICAL1/EGLN3	24
BP	GO:0042100	B cell proliferation	14/989	95/18670	0.000463316	0.006116	0.00454403	CD79A/GPR183/NCKAP1L/MNDA/PRKCD/PTPRC/TNFSF13B/CD300A/CLCF1/TNFRSF21/LEF1/MZB1/PELI1/SLC39A10	14
BP	GO:0061326	renal tubule development	14/989	95/18670	0.000463316	0.006116	0.00454403	JAG1/HOXB7/LAMA5/LIF/TACSTD2/PGF/SOX9/HNF1B/TGFB1/PROM1/WWTR1/HEYL/NPNT/CD24	14
BP	GO:1903038	negative regulation of leukocyte cell-cell adhesion	17/989	129/18670	0.000465453	0.00612242	0.00454881	ANXA1/CD86/FOXJ1/JAK3/LGALS9/TGFB1/GPNMB/CD300A/VSIG4/PLA2G2D/TNFRSF21/PAG1/CCL28/PELI1/VTCN1/HAVCR2/NRARP	17
BP	GO:0090092	regulation of transmembrane receptor protein serine/threonine kinase signaling pathway	26/989	241/18670	0.000466157	0.00612242	0.00454881	CDKN1C/DAB2/FOLR1/ITGA3/LOX/LTBP1/MSX1/NBL1/CCN3/SFRP2/SFRP4/SFRP5/ADAM17/TGFB1/TGFB3/TTK/FZD1/DKK1/SULF1/WWTR1/DKK3/CHST11/PMEPA1/HTRA3/CD109/NPNT	26
BP	GO:0007178	transmembrane receptor protein serine/threonine kinase signaling pathway	34/989	349/18670	0.000469651	0.00615279	0.00457136	AFP/CDKN1C/COL1A2/COL3A1/COMP/DAB2/FMOD/FOLR1/ITGA3/LOX/LTBP1/MSX1/NBL1/CCN3/SFRP2/SFRP4/SFRP5/SRC/ADAM17/TGFB1/TGFB3/TTK/FZD1/ADAM9/DKK1/SULF1/WWTR1/DKK3/CHST11/LEF1/PMEPA1/HTRA3/CD109/NPNT	34
BP	GO:0030111	regulation of Wnt signaling pathway	35/989	363/18670	0.000472454	0.00616075	0.00457728	COL1A1/CTNND2/DAB2/FOLR1/IGFBP6/ITGA3/MDFI/PTK7/SFRP2/SFRP4/SFRP5/SOX4/SOX9/SRC/HNF1B/TLR2/FZD1/FZD6/FZD7/DKK1/SULF1/WWTR1/DKK3/LEF1/DCDC2/GPRC5B/DEPDC1B/SULF2/TMEM237/WNK2/BICC1/CTHRC1/APCDD1/ASPM/NRARP	35
BP	GO:0061005	cell differentiation involved in kidney development	10/989	54/18670	0.000473536	0.00616075	0.00457728	JAG1/FOXJ1/LIF/MMP9/PRKX/IQGAP1/PROM1/WWTR1/GLIS2/CD24	10
BP	GO:0030100	regulation of endocytosis	29/989	281/18670	0.000473813	0.00616075	0.00457728	ABR/ANXA2/ANXA2P2/DAB2/FCER1G/FGR/HCK/NCKAP1L/IL2RG/ITGA2/ITGAV/PPT1/PTPRC/CCL2/CCL19/SFRP4/SRC/SYK/TGFB1/TLR2/SPHK1/MTMR2/RAB31/CD300A/DKK1/CLIP3/PYCARD/TREM2/PIP4P2	29
BP	GO:0045807	positive regulation of endocytosis	19/989	153/18670	0.000475576	0.00616825	0.00458286	ABR/ANXA2/ANXA2P2/DAB2/FCER1G/NCKAP1L/IL2RG/ITGA2/ITGAV/PPT1/PTPRC/CCL2/CCL19/SFRP4/SYK/RAB31/CLIP3/PYCARD/TREM2	19
BP	GO:0014015	positive regulation of gliogenesis	12/989	74/18670	0.000479459	0.00617244	0.00458597	TSPO/CSF1/ETV5/LIF/SERPINE2/PTN/SPINT1/TGFB1/TLR2/CXCR4/CLCF1/TREM2	12
BP	GO:0032418	lysosome localization	12/989	74/18670	0.000479459	0.00617244	0.00458597	CHGA/FCER1G/FGR/HMOX1/LGALS9/PIK3CD/RAC2/SYK/CPLX2/CD300A/RAB34/UNC13D	12
BP	GO:0043367	CD4-positive, alpha-beta T cell differentiation	12/989	74/18670	0.000479459	0.00617244	0.00458597	ANXA1/CD86/GPR183/NCKAP1L/IL18/JAK3/LGALS9/CCL19/RIPK2/BATF/PLA2G2D/LEF1	12
BP	GO:0032733	positive regulation of interleukin-10 production	8/989	36/18670	0.000483745	0.00619693	0.00460416	FCER1G/HGF/LGALS9/SYK/TLR2/PYCARD/TREM2/INAVA	8
BP	GO:1902622	regulation of neutrophil migration	8/989	36/18670	0.000483745	0.00619693	0.00460416	ADAM8/C3AR1/EDN1/NCKAP1L/CXCL8/RAC2/CCL19/SLAMF8	8
BP	GO:0030278	regulation of ossification	23/989	203/18670	0.000488608	0.00624385	0.00463902	JAG1/CLIC1/CCR1/COMP/CSF1/GJA1/HGF/HIF1A/IGFBP5/MGP/PTN/SFRP2/SOX9/TGFB1/TGFB3/PDLIM7/DKK1/FBXO5/HDAC7/CTHRC1/RFLNA/NPNT/TMEM119	23
BP	GO:0002699	positive regulation of immune effector process	24/989	216/18670	0.000495685	0.00631877	0.00469469	ANXA1/CD86/FCER1G/FGR/HLA-DMB/HMOX1/IL18/ITGAM/ITGB2/LGALS9/PGC/PTAFR/PTPRC/RAC2/CCL19/SYK/TGFB1/VAV1/RIPK2/CD300A/CLCF1/MZB1/GPRC5B/UNC13D	24
BP	GO:0032570	response to progesterone	9/989	45/18670	0.000499736	0.00635484	0.00472148	TSPO/CLDN4/DSG2/PTN/SRC/TGFB1/TGFB3/TLR2/TYMS	9
BP	GO:0001516	prostaglandin biosynthetic process	7/989	28/18670	0.000508696	0.00643729	0.00478274	ANXA1/EDN1/FABP5/PTGDS/PTGIS/TBXAS1/PTGES	7
BP	GO:0046457	prostanoid biosynthetic process	7/989	28/18670	0.000508696	0.00643729	0.00478274	ANXA1/EDN1/FABP5/PTGDS/PTGIS/TBXAS1/PTGES	7
BP	GO:1903034	regulation of response to wounding	21/989	179/18670	0.000532585	0.00672324	0.00499519	ANXA1/ANXA2/ANXA2P2/ANXA5/EDN1/F3/FCER1G/GJA1/PDGFRA/SERPINE2/PLAU/PLAUR/PLEK/PRKCD/PTN/SPP1/SYK/CXCR4/DUOX2/C1QTNF1/CD109	21
BP	GO:0001952	regulation of cell-matrix adhesion	16/989	119/18670	0.000540093	0.00680151	0.00505335	JAG1/DDR1/CDKN2A/COL16A1/CSF1/MMP12/MMP14/PLAU/SLC9A1/SRC/IQGAP1/POSTN/LIMCH1/RCC2/CCL28/PLEKHA2	16
BP	GO:0051303	establishment of chromosome localization	12/989	75/18670	0.000543748	0.00683099	0.00507525	CCNB1/CENPF/GEM/KIFC1/DLGAP5/NDC80/KIF2C/CDCA8/CDT1/NUF2/PSRC1/CDCA5	12
BP	GO:0046456	icosanoid biosynthetic process	10/989	55/18670	0.000551697	0.00688331	0.00511412	ALOX5/ALOX5AP/ANXA1/EDN1/FABP5/PTGDS/PTGIS/SYK/TBXAS1/PTGES	10
BP	GO:0006268	DNA unwinding involved in DNA replication	5/989	14/18670	0.000553206	0.00688331	0.00511412	HMGA1/MCM2/MCM4/RAD51/RECQL4	5
BP	GO:0010755	regulation of plasminogen activation	5/989	14/18670	0.000553206	0.00688331	0.00511412	ANXA2/ANXA2P2/ENO1/MELTF/SERPINE2	5
BP	GO:0097202	activation of cysteine-type endopeptidase activity	5/989	14/18670	0.000553206	0.00688331	0.00511412	ASPH/BAK1/IFI16/RIPK2/PYCARD	5
BP	GO:0071222	cellular response to lipopolysaccharide	23/989	205/18670	0.000561157	0.00694219	0.00515787	TSPO/CD86/CXCL1/GSTP1/HCK/ICAM1/CXCL8/IL18/PTAFR/CCL2/CXCL6/CXCL5/SRC/TGFB1/TLR2/ADAM9/RIPK2/CDK19/LDOC1/LY96/ANKRD1/PYCARD/HAVCR2	23
BP	GO:0070192	chromosome organization involved in meiotic cell cycle	11/989	65/18670	0.000561942	0.00694219	0.00515787	BUB1/BUB1B/CCNE1/FANCD2/RAD51/TRIP13/NCAPD2/SMC4/P3H4/NCAPH/MAEL	11
BP	GO:0072678	T cell migration	11/989	65/18670	0.000561942	0.00694219	0.00515787	ADAM8/GPR183/ICAM1/PIK3CD/CCL2/CCL20/SLC12A2/ADAM17/IL27RA/STK39/PYCARD	11
BP	GO:0032760	positive regulation of tumor necrosis factor production	13/989	86/18670	0.000570158	0.00702699	0.00522088	CYBB/FCER1G/LGALS9/PTAFR/PTPRC/CCL19/SYK/TLR2/RIPK2/ARHGEF2/LY96/PYCARD/HAVCR2	13
BP	GO:0014020	primary neural tube formation	14/989	97/18670	0.000574753	0.00706688	0.00525051	FOLR1/HIF1A/PTK7/SFRP2/SPINT1/TGFB1/FZD1/FZD6/TEAD2/SPINT2/MTHFD1L/IFT57/CTHRC1/TRIM71	14
BP	GO:0071706	tumor necrosis factor superfamily cytokine production	20/989	168/18670	0.000592886	0.00720073	0.00534996	ADAM8/TSPO/CD86/CYBB/FCER1G/GSTP1/LGALS9/PTAFR/PTPRC/CCL19/SYK/TLR2/RIPK2/ARHGEF2/IL27RA/GPNMB/LY96/PYCARD/TREM2/HAVCR2	20
BP	GO:0072089	stem cell proliferation	16/989	120/18670	0.000593195	0.00720073	0.00534996	FBLN1/FGFR1/HIF1A/ID4/EPCAM/PTN/PTPRC/SFRP2/SMARCD3/TGFB1/ARHGEF2/NUMBL/RACGAP1/LEF1/TRIM71/ASPM	16
BP	GO:0003094	glomerular filtration	6/989	21/18670	0.000593946	0.00720073	0.00534996	GJA1/IGHA1/JCHAIN/SULF1/IGKV3-20/SULF2	6
BP	GO:0030277	maintenance of gastrointestinal epithelium	6/989	21/18670	0.000593946	0.00720073	0.00534996	MUC6/SOX9/TFF1/TFF2/TFF3/INAVA	6
BP	GO:0051383	kinetochore organization	6/989	21/18670	0.000593946	0.00720073	0.00534996	CENPA/CENPF/SMC4/NDC80/CDT1/NUF2	6
BP	GO:0072010	glomerular epithelium development	6/989	21/18670	0.000593946	0.00720073	0.00534996	JAG1/FOXC1/FOXJ1/IQGAP1/PROM1/CD24	6
BP	GO:0000302	response to reactive oxygen species	25/989	232/18670	0.000604177	0.00727983	0.00540873	ANXA1/BAK1/CDK1/COL1A1/CRYAB/NQO1/ECT2/EDN1/GSTP1/GUCY1B1/HGF/HMOX1/MMP2/MMP9/PDGFRA/PRKCD/MAPK13/PYCR1/CCL19/SOD3/SRC/ADAM9/SPHK1/STK26/PDGFD	25
BP	GO:0007584	response to nutrient	24/989	219/18670	0.000605089	0.00727983	0.00540873	TSPO/COL1A1/CYBB/NQO1/EPO/FOLR1/GSTP1/HMOX1/TNC/ITGA2/MAP1B/TNFRSF11B/OXCT1/PKM/PTN/SFRP2/SPP1/TGFB1/TYMS/STC2/CIB2/POSTN/CCL28/AACS	24
BP	GO:0030856	regulation of epithelial cell differentiation	19/989	156/18670	0.000606489	0.00727983	0.00540873	JAG1/CDKN1C/CTSK/CTSV/FOXC1/FOXJ1/SFN/LIF/MMP9/PRKX/SFRP4/SOX9/PROM1/TRIM16/WWTR1/ESRP1/MACROH2A2/CD109/CD24	19
BP	GO:0042476	odontogenesis	17/989	132/18670	0.000608868	0.00727983	0.00540873	COL1A1/COL1A2/CSF1/EDN1/FOXC1/TNC/ITGB4/LAMA5/LAMB1/MSX1/TNFRSF11B/PDGFRA/SRC/TGFB1/TGFB3/LEF1/WDR72	17
BP	GO:0045995	regulation of embryonic development	17/989	132/18670	0.000608868	0.00727983	0.00540873	CDK1/COL5A1/COL5A2/FGFR1/LAMA5/PTK7/SFRP2/PHLDA2/FZD1/FZD7/B4GALT5/DKK1/SULF1/PLCB1/RACGAP1/NIBAN2/NRARP	17
BP	GO:0072175	epithelial tube formation	17/989	132/18670	0.000608868	0.00727983	0.00540873	FOLR1/HIF1A/PTK7/SFRP2/SOX4/SOX9/SPINT1/HNF1B/TGFB1/FZD1/FZD6/TEAD2/SPINT2/MTHFD1L/IFT57/CTHRC1/TRIM71	17
BP	GO:0050000	chromosome localization	12/989	76/18670	0.000615127	0.007321	0.00543932	CCNB1/CENPF/GEM/KIFC1/DLGAP5/NDC80/KIF2C/CDCA8/CDT1/NUF2/PSRC1/CDCA5	12
BP	GO:0061045	negative regulation of wound healing	12/989	76/18670	0.000615127	0.007321	0.00543932	ANXA2/ANXA2P2/ANXA5/EDN1/GJA1/PDGFRA/SERPINE2/PLAU/PLAUR/PRKCD/C1QTNF1/CD109	12
BP	GO:0002285	lymphocyte activation involved in immune response	21/989	181/18670	0.000617259	0.0073296	0.00544571	ANXA1/CD86/GPR183/FCER1G/HLA-DMB/ICAM1/IL18/JAK3/LGALS1/LGALS9/PTPRC/CCL19/TGFB1/RIPK2/EXO1/IL27RA/BATF/CLCF1/LEF1/HAVCR2/UNC13D	21
BP	GO:0000083	regulation of transcription involved in G1/S transition of mitotic cell cycle	7/989	29/18670	0.000640192	0.00753363	0.0055973	CCNE1/CDC6/ORC1/TYMS/CDC45/FBXO5/CDT1	7
BP	GO:0000132	establishment of mitotic spindle orientation	7/989	29/18670	0.000640192	0.00753363	0.0055973	CENPA/MAD2L1/PLK1/ARHGEF2/NDC80/ACTL8/MISP	7
BP	GO:1902624	positive regulation of neutrophil migration	7/989	29/18670	0.000640192	0.00753363	0.0055973	ADAM8/C3AR1/EDN1/NCKAP1L/CXCL8/RAC2/CCL19	7
BP	GO:0060688	regulation of morphogenesis of a branching structure	10/989	56/18670	0.000640236	0.00753363	0.0055973	ETV5/FGFR1/HGF/HOXB7/TACSTD2/PGF/SOX9/HNF1B/TGFB1/SULF1	10
BP	GO:0070372	regulation of ERK1 and ERK2 cascade	30/989	300/18670	0.000645394	0.00757718	0.00562965	CD44/CCR1/CSF1R/GPR183/EPO/FBLN1/GSTP1/ICAM1/LGALS9/LIF/PDGFRA/PTPRC/CCL2/CCL19/CCL20/SRC/SYK/TGFB1/RIPK2/GPNMB/PYCARD/TREM2/SEMA6A/WNK2/PDGFD/HAVCR2/CAVIN3/GLIPR2/SPRED1/NPNT	30
BP	GO:0010811	positive regulation of cell-substrate adhesion	16/989	121/18670	0.000650698	0.00762226	0.00566314	ARL2/COL16A1/CSF1/FLNA/ITGA3/PTN/IQGAP1/EDIL3/OLFM4/CARMIL1/CCL28/PLEKHA2/EMILIN2/CCDC80/UNC13D/NPNT	16
BP	GO:0019884	antigen processing and presentation of exogenous antigen	21/989	182/18670	0.000663807	0.00774807	0.00575662	CTSE/CTSV/CYBB/FCER1G/HLA-DMB/HLA-DOA/HLA-DOB/HLA-DPA1/HLA-DQA1/HLA-DQA2/HLA-DQB2/HLA-DRA/ITGAV/KIF2A/KIF11/NCF2/KIF23/AP1M2/KIF2C/KIF4A/RACGAP1	21
BP	GO:0042770	signal transduction in response to DNA damage	17/989	133/18670	0.000664418	0.00774807	0.00575662	CCNB1/CD44/CDK1/CHEK1/FOXM1/SFN/MSX1/MUC1/PLK1/SOX4/NDRG1/BATF/ZNF385A/ANKRD1/GTSE1/DTL/SPRED1	17
BP	GO:0033044	regulation of chromosome organization	33/989	342/18670	0.000667955	0.00777189	0.00577432	BUB1/BUB1B/CCNB1/CDC6/CDC20/CENPF/CHEK1/DDX11/HMGA1/LIF/MAD2L1/MCM2/MKI67/MUC1/NEK2/PLK1/PKIB/SPI1/SRC/TGFB1/TOP2A/TTK/CDC45/AURKB/PTTG1/TRIP13/DLGAP5/NDC80/TACC3/PHF19/FBXO5/CDT1/CDCA5	33
BP	GO:0000086	G2/M transition of mitotic cell cycle	26/989	247/18670	0.000676824	0.00785751	0.00583793	CCNB1/CDK1/CDC6/CDC25A/CDC25B/CENPF/FOXM1/NEK2/ORC1/PLK1/SMARCD3/TUBA1A/CDC7/PKMYT1/CCNB2/AURKB/MELK/USH1C/TUBB4A/MAPRE1/TPX2/FBXL7/PLCB1/FBXO5/DTL/RCC2	26
BP	GO:0006024	glycosaminoglycan biosynthetic process	15/989	110/18670	0.0006853	0.00793819	0.00589787	VCAN/GPC4/FMOD/LUM/PRELP/TGFB1/CHST1/B4GALT5/CHST2/CHST3/B3GNT3/CHST11/CSGALNACT1/B3GNT7/AGRN	15
BP	GO:0002791	regulation of peptide secretion	44/989	500/18670	0.000687752	0.00794889	0.00590582	ADAM8/ADRA2C/ANXA1/ANXA4/ANXA5/ARL2/CFTR/CHGA/CSF1R/FGR/GJA1/HIF1A/IGHD/ITPR3/LGALS9/MMP12/CCN3/OXCT1/PAEP/S100A8/CCL19/SLC2A1/SNAP25/SOX4/SRC/SYK/TGFB1/TGFB3/TLR2/ADAM9/RIPK2/IL27RA/TRIM16/POSTN/ATP13A2/ANKRD1/TNFRSF21/PYCARD/TREM2/KRT20/AACS/RHBDF2/VTCN1/HAVCR2	44
BP	GO:1901570	fatty acid derivative biosynthetic process	14/989	99/18670	0.000708153	0.00816653	0.00606752	ALOX5/ALOX5AP/ANXA1/EDN1/FABP5/PPT1/PTGDS/PTGIS/SYK/TBXAS1/PTGES/AACS/SCD5/ELOVL7	14
BP	GO:0006040	amino sugar metabolic process	8/989	38/18670	0.00071169	0.00818916	0.00608434	CHIT1/RENBP/CHST1/CHST2/CHST3/CHST4/CSGALNACT1/UAP1L1	8
BP	GO:0010721	negative regulation of cell development	33/989	344/18670	0.000738811	0.00846083	0.00628618	JAG1/TSPO/COL3A1/CRMP1/DPYSL3/FBLN1/G6PD/ID4/LGALS1/TACSTD2/MELTF/PAEP/PMP22/PTHLH/PTN/RGS2/SOX9/SPP1/TGFB1/ARHGEF2/ADGRG1/POSTN/STMN2/DKK1/MYLIP/ASAP1/PLXNA3/RCC2/SEMA6A/HES4/LINGO1/RFLNA/ASPM	33
BP	GO:0019320	hexose catabolic process	10/989	57/18670	0.00074018	0.00846083	0.00628618	ALDOA/ENO1/ENO2/FUT4/HK2/HK3/PFKM/PFKP/PKM/TKTL1	10
BP	GO:0060760	positive regulation of response to cytokine stimulus	10/989	57/18670	0.00074018	0.00846083	0.00628618	CSF1/EDN1/HIF1A/MMP12/ADAM17/TLR2/CXCR4/RIPK2/IKBKE/TREM2	10
BP	GO:0071560	cellular response to transforming growth factor beta stimulus	26/989	249/18670	0.000763509	0.00870836	0.00647009	CDKN1C/COL1A1/COL1A2/COL3A1/DAB2/EDN1/FMOD/FOLR1/ITGA3/LOX/LTBP1/SOX9/SRC/ADAM17/TGFB1/TGFB3/ADAM9/POSTN/ANKRD1/DKK3/CHST11/PMEPA1/PDGFD/HTRA3/CD109/NPNT	26
BP	GO:0071214	cellular response to abiotic stimulus	32/989	331/18670	0.000774403	0.00878499	0.00652702	AKR1B1/ATP1A1/BAK1/TSPO/CDC25A/CHEK1/COL1A1/CRYAB/ECT2/EPO/GJA1/IFI16/ITGA2/MMP7/MAPK13/PTAFR/PTN/RAD51/SFRP2/SLC2A1/SLC9A1/SOX9/TGFB1/YBX3/ARHGEF2/AURKB/RAD51AP1/ANKRD1/STK39/PBK/BMF/H2AW	32
BP	GO:0104004	cellular response to environmental stimulus	32/989	331/18670	0.000774403	0.00878499	0.00652702	AKR1B1/ATP1A1/BAK1/TSPO/CDC25A/CHEK1/COL1A1/CRYAB/ECT2/EPO/GJA1/IFI16/ITGA2/MMP7/MAPK13/PTAFR/PTN/RAD51/SFRP2/SLC2A1/SLC9A1/SOX9/TGFB1/YBX3/ARHGEF2/AURKB/RAD51AP1/ANKRD1/STK39/PBK/BMF/H2AW	32
BP	GO:0071216	cellular response to biotic stimulus	25/989	236/18670	0.00077588	0.00878499	0.00652702	TSPO/CD86/CXCL1/GSTP1/HCK/ICAM1/CXCL8/IL18/PTAFR/CCL2/CXCL6/CXCL5/SRC/SYK/TGFB1/TLR2/ADAM9/RIPK2/CDK19/LDOC1/LY96/ANKRD1/PYCARD/TREM2/HAVCR2	25
BP	GO:0032928	regulation of superoxide anion generation	6/989	22/18670	0.000780362	0.00878499	0.00652702	GSTP1/ITGAM/ITGB2/PRKCD/SYK/TGFB1	6
BP	GO:0033622	integrin activation	6/989	22/18670	0.000780362	0.00878499	0.00652702	COL16A1/PLEK/SRC/MZB1/FBLIM1/FERMT3	6
BP	GO:1904666	regulation of ubiquitin protein ligase activity	6/989	22/18670	0.000780362	0.00878499	0.00652702	CDC20/MAD2L1/PLK1/UBE2C/FBXO5/UBE2S	6
BP	GO:0001558	regulation of cell growth	38/989	416/18670	0.000782217	0.00878685	0.0065284	DDR1/CDKN2A/CRABP2/CRYAB/DBN1/EDN1/ENO1/G6PD/GJA1/GNG4/SFN/IGFBP5/KRT17/LIMK1/MAP1B/MMP14/MSX1/CCN3/NRCAM/SERPINE2/PPT1/PRSS2/RGS2/S100A8/S100A9/SFRP2/SLC9A1/SPP1/ADAM17/TGFB1/CXCR4/SPHK1/CLSTN1/LEF1/TRPV2/PLXNA3/SEMA6A/PSRC1	38
BP	GO:0036445	neuronal stem cell division	5/989	15/18670	0.000793785	0.00882153	0.00655417	FGFR1/ARHGEF2/NUMBL/LEF1/ASPM	5
BP	GO:0055057	neuroblast division	5/989	15/18670	0.000793785	0.00882153	0.00655417	FGFR1/ARHGEF2/NUMBL/LEF1/ASPM	5
BP	GO:0060099	regulation of phagocytosis, engulfment	5/989	15/18670	0.000793785	0.00882153	0.00655417	NCKAP1L/ITGA2/RAB31/CD300A/TREM2	5
BP	GO:0071474	cellular hyperosmotic response	5/989	15/18670	0.000793785	0.00882153	0.00655417	AKR1B1/EPO/SLC2A1/YBX3/ARHGEF2	5
BP	GO:0071801	regulation of podosome assembly	5/989	15/18670	0.000793785	0.00882153	0.00655417	HCK/FSCN1/SRC/ARHGEF2/ASAP1	5
BP	GO:0043372	positive regulation of CD4-positive, alpha-beta T cell differentiation	7/989	30/18670	0.000797256	0.00884122	0.0065688	ANXA1/CD86/NCKAP1L/IL18/LGALS9/CCL19/RIPK2	7
BP	GO:0032970	regulation of actin filament-based process	36/989	388/18670	0.000802751	0.00888321	0.0066	ATP1A1/CAPG/CSF1R/DBN1/DSG2/ECT2/EDN1/FLNA/HCK/NCKAP1L/ICAM1/STMN1/LIMK1/TACSTD2/PDGFRA/PFN2/PLEK/PRKCD/SLC9A1/FSCN1/TGFB1/TGFB3/NCK2/WASF1/TMSB10/AVIL/LIMCH1/COTL1/SH3BP1/PYCARD/KIRREL1/CARMIL1/PLEKHG2/RHOV/SH3PXD2B/SMIM22	36
BP	GO:0035272	exocrine system development	9/989	48/18670	0.000820291	0.00903884	0.00671563	FGFR1/FOXC1/HGF/IGSF3/LAMA5/PLXNA1/SOX9/TGFB1/TGFB3	9
BP	GO:0060324	face development	9/989	48/18670	0.000820291	0.00903884	0.00671563	ASPH/COL1A1/MMP2/MSX1/PDGFRA/TGFB1/TGFB3/DKK1/LEF1	9
BP	GO:0002292	T cell differentiation involved in immune response	11/989	68/18670	0.000832934	0.00915875	0.00680472	ANXA1/CD86/GPR183/FCER1G/IL18/JAK3/LGALS9/CCL19/RIPK2/BATF/LEF1	11
BP	GO:0014013	regulation of gliogenesis	16/989	124/18670	0.000852609	0.00933576	0.00693623	TSPO/CDK1/CSF1/GPR183/ETV5/ID4/LIF/SERPINE2/PTN/SPINT1/TGFB1/TLR2/CXCR4/CLCF1/TNFRSF21/TREM2	16
BP	GO:0035306	positive regulation of dephosphorylation	10/989	58/18670	0.000852622	0.00933576	0.00693623	ITGA2/PLEK/PRKCD/PTPRC/SRC/TGFB1/CD300A/PPP1R14D/SLC39A10/NPNT	10
BP	GO:0051222	positive regulation of protein transport	38/989	418/18670	0.000855356	0.00934603	0.00694386	ADAM8/ANXA13/CFTR/CSF1R/ECT2/FGR/FLNA/GJA1/SFN/HIF1A/IGHD/ITGAM/ITGB2/LGALS9/MMP12/OXCT1/PAEP/PRKCD/RAC2/CCL19/SOX4/SRC/SYK/TGFB1/TGFB3/TLR2/ADAM9/RIPK2/TRIM16/POSTN/ATP13A2/ANKRD1/PYCARD/GTSE1/TREM2/AACS/VTCN1/HAVCR2	38
BP	GO:0071260	cellular response to mechanical stimulus	12/989	79/18670	0.000878016	0.0095735	0.00711287	ATP1A1/BAK1/CHEK1/COL1A1/GJA1/ITGA2/MMP7/SLC2A1/SLC9A1/SOX9/TGFB1/ANKRD1	12
BP	GO:0001843	neural tube closure	13/989	90/18670	0.000885935	0.00961951	0.00714705	FOLR1/PTK7/SFRP2/SPINT1/TGFB1/FZD1/FZD6/TEAD2/SPINT2/MTHFD1L/IFT57/CTHRC1/TRIM71	13
BP	GO:1903035	negative regulation of response to wounding	13/989	90/18670	0.000885935	0.00961951	0.00714705	ANXA2/ANXA2P2/ANXA5/EDN1/GJA1/PDGFRA/SERPINE2/PLAU/PLAUR/PRKCD/SPP1/C1QTNF1/CD109	13
BP	GO:0071902	positive regulation of protein serine/threonine kinase activity	32/989	334/18670	0.000901065	0.00976341	0.00725396	ADAM8/CCNB1/CCND2/CDK1/CDC6/CKS2/CSF1R/DUSP9/EDN1/FGFR1/HGF/PTPRC/ROBO1/CCL19/SRC/SYK/ADAM17/TGFA/TGFB1/TGFB3/CXCR4/ADAM9/RIPK2/IQGAP1/DKK1/STK39/INAVA/PDGFD/MAP3K21/PSRC1/MUC20/CD24	32
BP	GO:0002683	negative regulation of immune system process	41/989	463/18670	0.000913855	0.00988141	0.00734164	ABR/ANXA1/C1QC/CD86/COL3A1/FCER1G/FOXJ1/HLA-DOA/HLA-DOB/HMOX1/IFI16/JAK3/LGALS9/MMP12/MNDA/NBL1/CCN3/PDCD1/PTPRC/CCL2/SOX9/TGFB1/TGFB3/TYRO3/IL27RA/GPNMB/LILRB4/CD300A/VSIG4/PLCB1/LY96/PLA2G2D/TNFRSF21/PAG1/CCL28/SLAMF8/PELI1/SAMSN1/VTCN1/HAVCR2/NRARP	41
BP	GO:0008347	glial cell migration	9/989	49/18670	0.000958349	0.010341	0.00768312	TSPO/CSF1/GPR183/LAMB1/MMP14/NDN/CCL2/ADGRG1/TREM2	9
BP	GO:0032732	positive regulation of interleukin-1 production	10/989	59/18670	0.000978715	0.010471	0.00777971	IFI16/IGHD/LGALS9/MNDA/CCL19/RIPK2/TRIM16/PYCARD/INAVA/HAVCR2	10
BP	GO:0007143	female meiotic nuclear division	7/989	31/18670	0.000983244	0.010471	0.00777971	CDC25B/PLK1/TOP2A/TTK/TRIP13/NCAPH/FBXO5	7
BP	GO:0010458	exit from mitosis	7/989	31/18670	0.000983244	0.010471	0.00777971	CDKN1C/TGFB1/KNTC1/UBE2C/UBE2S/ANLN/CDCA5	7
BP	GO:0010543	regulation of platelet activation	7/989	31/18670	0.000983244	0.010471	0.00777971	FCER1G/PDGFRA/SERPINE2/PLEK/PRKCD/SYK/C1QTNF1	7
BP	GO:0040020	regulation of meiotic nuclear division	7/989	31/18670	0.000983244	0.010471	0.00777971	CDC20/LIF/MSX1/TTK/TRIP13/PLCB1/FBXO5	7
BP	GO:0045737	positive regulation of cyclin-dependent protein serine/threonine kinase activity	7/989	31/18670	0.000983244	0.010471	0.00777971	CCNB1/CCND2/CDC6/CKS2/SRC/ADAM17/PSRC1	7
BP	GO:0060606	tube closure	13/989	91/18670	0.000984491	0.010471	0.00777971	FOLR1/PTK7/SFRP2/SPINT1/TGFB1/FZD1/FZD6/TEAD2/SPINT2/MTHFD1L/IFT57/CTHRC1/TRIM71	13
BP	GO:0008360	regulation of cell shape	18/989	150/18670	0.00099356	0.0105244	0.0078194	ALDOA/ANXA1/FMNL1/CSF1R/FGR/HCK/ICAM1/ITGB2/MYO10/PLXNA1/PTN/CCL2/PLEKHO1/FBLIM1/PLXNA3/FGD6/FMNL2/RHOV	18
BP	GO:0048754	branching morphogenesis of an epithelial tube	18/989	150/18670	0.00099356	0.0105244	0.0078194	DDR1/CSF1/EDN1/ETV5/HOXB7/TNC/LAMA5/TACSTD2/MMP14/PGF/SFRP2/SOX9/SRC/HNF1B/TGFB1/LEF1/NPNT/NRARP	18
BP	GO:0002703	regulation of leukocyte mediated immunity	22/989	201/18670	0.00101879	0.0107501	0.00798709	ABR/FCER1G/FGR/FOXJ1/HMOX1/IL18/ITGAM/ITGB2/JAK3/LGALS9/PTAFR/PTPRC/RAC2/CXCL6/SYK/TGFB1/VAV1/IL27RA/CD300A/CLCF1/HAVCR2/UNC13D	22
BP	GO:0006734	NADH metabolic process	8/989	40/18670	0.001019	0.0107501	0.00798709	ALDOA/ENO1/ENO2/HK2/HK3/PFKM/PFKP/PKM	8
BP	GO:0043405	regulation of MAP kinase activity	32/989	337/18670	0.00104551	0.0110075	0.00817829	ADAM8/CDK1/DUSP9/EDN1/FGFR1/GSTP1/HGF/PRKCD/PTPRC/RGS2/ROBO1/CCL19/SFRP2/SRC/SYK/TGFA/TGFB1/TGFB3/UCHL1/CXCR4/ADAM9/RIPK2/IQGAP1/CD300A/DKK1/STK39/INAVA/PDGFD/MAP3K21/SPRED1/MUC20/CD24	32
BP	GO:0032652	regulation of interleukin-1 production	14/989	103/18670	0.00105451	0.0110798	0.00823201	ANXA1/GSTP1/IFI16/IGHD/LGALS9/MNDA/CCL19/RIPK2/SPHK1/TRIM16/PYCARD/TREM2/INAVA/HAVCR2	14
BP	GO:0050766	positive regulation of phagocytosis	11/989	70/18670	0.00106776	0.0111964	0.00831864	ABR/FCER1G/NCKAP1L/IL2RG/ITGA2/ITGAV/PTPRC/CCL2/RAB31/PYCARD/TREM2	11
BP	GO:0070374	positive regulation of ERK1 and ERK2 cascade	23/989	215/18670	0.00108235	0.0113228	0.00841258	CD44/CCR1/CSF1R/GPR183/EPO/ICAM1/LGALS9/PDGFRA/PTPRC/CCL2/CCL19/CCL20/SRC/TGFB1/RIPK2/GPNMB/PYCARD/TREM2/PDGFD/HAVCR2/CAVIN3/GLIPR2/NPNT	23
BP	GO:0071559	response to transforming growth factor beta	26/989	255/18670	0.00108417	0.0113228	0.00841258	CDKN1C/COL1A1/COL1A2/COL3A1/DAB2/EDN1/FMOD/FOLR1/ITGA3/LOX/LTBP1/SOX9/SRC/ADAM17/TGFB1/TGFB3/ADAM9/POSTN/ANKRD1/DKK3/CHST11/PMEPA1/PDGFD/HTRA3/CD109/NPNT	26
BP	GO:0032612	interleukin-1 production	15/989	115/18670	0.00109297	0.0113919	0.00846387	ANXA1/GSTP1/IFI16/IGHD/LGALS9/MNDA/CCL19/RIPK2/SPHK1/TRIM16/PYCARD/TREM2/INAVA/HAVCR2/GBP5	15
BP	GO:1905153	regulation of membrane invagination	5/989	16/18670	0.00110454	0.0114895	0.00853638	NCKAP1L/ITGA2/RAB31/CD300A/TREM2	5
BP	GO:0001961	positive regulation of cytokine-mediated signaling pathway	9/989	50/18670	0.00111466	0.0115485	0.00858026	CSF1/EDN1/HIF1A/MMP12/ADAM17/CXCR4/RIPK2/IKBKE/TREM2	9
BP	GO:0010171	body morphogenesis	9/989	50/18670	0.00111466	0.0115485	0.00858026	ASPH/COL1A1/MMP2/MSX1/PDGFRA/TGFB1/TGFB3/DKK1/LEF1	9
BP	GO:0002294	CD4-positive, alpha-beta T cell differentiation involved in immune response	10/989	60/18670	0.00111968	0.0115774	0.00860173	ANXA1/CD86/GPR183/IL18/JAK3/LGALS9/CCL19/RIPK2/BATF/LEF1	10
BP	GO:0051258	protein polymerization	28/989	283/18670	0.00113173	0.0116788	0.00867704	ARL2/CAPG/DBN1/HCK/NCKAP1L/ICAM1/STMN1/MAP1B/PFN2/PRKCD/NCK2/WASF1/TMSB10/TUBB4A/AVIL/UBE2C/STMN2/MAPRE1/COTL1/CLIP3/FBXO5/UBE2S/PYCARD/TPPP3/KIRREL1/CARMIL1/PLEKHG2/PSRC1	28
BP	GO:0001959	regulation of cytokine-mediated signaling pathway	20/989	177/18670	0.00114489	0.0117912	0.00876058	BIRC3/CSF1/EDN1/GSTP1/HIF1A/MMP12/PTPRC/ROBO1/SYK/ADAM17/PXDN/CXCR4/RIPK2/SPHK1/IKBKE/TRAIP/CLIP3/PYCARD/TREM2/CD24	20
BP	GO:0060759	regulation of response to cytokine stimulus	21/989	190/18670	0.00115862	0.0118889	0.00883316	BIRC3/CSF1/EDN1/GSTP1/HIF1A/MMP12/PTPRC/ROBO1/SYK/ADAM17/TLR2/PXDN/CXCR4/RIPK2/SPHK1/IKBKE/TRAIP/CLIP3/PYCARD/TREM2/CD24	21
BP	GO:0001890	placenta development	18/989	152/18670	0.00115895	0.0118889	0.00883316	CCNF/CDKN1C/CTSV/GJA1/HIF1A/KRT19/LIF/MDFI/PTGIS/PTN/SPINT1/SPP1/PHLDA2/STC2/SPINT2/LDOC1/LEF1/PLCD3	18
BP	GO:0045927	positive regulation of growth	27/989	270/18670	0.00117451	0.0120248	0.00893414	CCNB1/CDK1/CRABP2/CSF1/DBN1/EDN1/FGFR1/FOXS1/SFN/KRT17/LIMK1/MAP1B/MMP14/PRSS2/S100A8/S100A9/SFRP2/SLC9A1/ADAM17/CXCR4/YBX3/SPHK1/PLCB1/LEF1/TRPV2/SH3PXD2B/AGRN	27
BP	GO:0001837	epithelial to mesenchymal transition	17/989	140/18670	0.00118891	0.0121483	0.0090259	JAG1/COL1A1/DAB2/FOXC1/HGF/HIF1A/LOXL2/MSX1/S100A4/SFRP2/SOX9/TGFB1/TGFB3/WWTR1/HEYL/LEF1/GLIPR2	17
BP	GO:0010975	regulation of neuron projection development	43/989	499/18670	0.00119355	0.0121719	0.00904342	CDC20/CRABP2/CRMP1/DBN1/DPYSL3/EPO/FGFR1/HGF/ITGA3/KEL/LGALS1/LIMK1/MAP1B/NRCAM/SERPINI1/PLXNA1/PMP22/PTK7/PTN/RGS2/ROBO1/S100A9/SFRP2/SNAP25/SPP1/VLDLR/CXCR4/FZD1/IQGAP1/AVIL/STMN2/DKK1/NCS1/ANKRD1/MYLIP/ASAP1/TRPV2/PLXNA3/SEMA6A/ZSWIM5/ZSWIM4/LINGO1/TUBB2B	43
BP	GO:0048871	multicellular organismal homeostasis	42/989	485/18670	0.00123128	0.012532	0.00931098	ADAM8/AKR1B1/CFTR/CLDN4/CSF1/CSF1R/CTSK/FABP5/FOXC1/GJA1/SFN/IGHA1/JCHAIN/IGKC/IL18/STMN1/MFAP2/MUC6/NDN/TNFRSF11B/RAC2/SOX9/SPP1/SRC/SYK/ADAM17/TFF1/TFF2/TFF3/UCP2/CXCR4/PROM1/AKT3/USH1C/CIB2/NCDN/WWTR1/STK39/TRPV2/INAVA/LPCAT1/TMEM119	42
BP	GO:0006261	DNA-dependent DNA replication	18/989	153/18670	0.00125006	0.0126984	0.00943457	CCNE1/CDC6/DDX11/FGFR1/HMGA1/MCM2/MCM4/TONSL/ORC1/RAD51/CDC7/CDC45/RECQL4/GINS1/FBXO5/DSCC1/CDT1/SLFN11	18
BP	GO:0002291	T cell activation via T cell receptor contact with antigen bound to MHC molecule on antigen presenting cell	4/989	10/18670	0.00127074	0.0127351	0.00946182	HLA-DMB/ICAM1/LGALS9/HAVCR2	4
BP	GO:0038063	collagen-activated tyrosine kinase receptor signaling pathway	4/989	10/18670	0.00127074	0.0127351	0.00946182	DDR1/COL1A1/COL4A5/SYK	4
BP	GO:0045625	regulation of T-helper 1 cell differentiation	4/989	10/18670	0.00127074	0.0127351	0.00946182	ANXA1/JAK3/CCL19/RIPK2	4
BP	GO:0051255	spindle midzone assembly	4/989	10/18670	0.00127074	0.0127351	0.00946182	AURKB/KIF23/KIF4A/RACGAP1	4
BP	GO:0070099	regulation of chemokine-mediated signaling pathway	4/989	10/18670	0.00127074	0.0127351	0.00946182	EDN1/HIF1A/ROBO1/TREM2	4
BP	GO:2000644	regulation of receptor catabolic process	4/989	10/18670	0.00127074	0.0127351	0.00946182	ANXA2/ANXA2P2/MTMR2/MYLIP	4
BP	GO:0071103	DNA conformation change	31/989	327/18670	0.00127494	0.0127351	0.00946182	ANXA1/CCNB1/CDK1/CDKN2A/CENPA/CHD3/DDX11/HMGA1/MCM2/MCM4/NAP1L1/RAD51/SOX9/TOP2A/CHAF1B/CDC45/RECQL4/GINS1/NCAPD2/SMC4/OIP5/NCAPH/HJURP/MACROH2A2/ASF1B/NCAPG/CENPM/DSCC1/CENPO/MCM8/CDCA5	31
BP	GO:0002287	alpha-beta T cell activation involved in immune response	10/989	61/18670	0.00127679	0.0127351	0.00946182	ANXA1/CD86/GPR183/IL18/JAK3/LGALS9/CCL19/RIPK2/BATF/LEF1	10
BP	GO:0002293	alpha-beta T cell differentiation involved in immune response	10/989	61/18670	0.00127679	0.0127351	0.00946182	ANXA1/CD86/GPR183/IL18/JAK3/LGALS9/CCL19/RIPK2/BATF/LEF1	10
BP	GO:0002407	dendritic cell chemotaxis	6/989	24/18670	0.0012855	0.0127351	0.00946182	CCR1/GPR183/LGALS9/CCL19/CXCR4/SLAMF8	6
BP	GO:0043302	positive regulation of leukocyte degranulation	6/989	24/18670	0.0012855	0.0127351	0.00946182	FCER1G/FGR/ITGAM/ITGB2/PTAFR/SYK	6
BP	GO:0090023	positive regulation of neutrophil chemotaxis	6/989	24/18670	0.0012855	0.0127351	0.00946182	C3AR1/EDN1/NCKAP1L/CXCL8/RAC2/CCL19	6
BP	GO:1901071	glucosamine-containing compound metabolic process	6/989	24/18670	0.0012855	0.0127351	0.00946182	CHIT1/RENBP/CHST1/CHST2/CHST3/CHST4	6
BP	GO:0007566	embryo implantation	9/989	51/18670	0.00129096	0.0127405	0.00946589	DDR1/EPO/FBLN1/LIF/MMP2/MMP9/PTGIS/SPP1/STC2	9
BP	GO:0048146	positive regulation of fibroblast proliferation	9/989	51/18670	0.00129096	0.0127405	0.00946589	ANXA2/ANXA2P2/CCNB1/CDC6/PDGFRA/S100A6/TGFB1/SPHK1/PDGFD	9
BP	GO:0032535	regulation of cellular component size	34/989	370/18670	0.0013038	0.0128429	0.00954196	CAPG/CRABP2/DBN1/EDN1/HCK/NCKAP1L/ICAM1/KEL/LIMK1/MAP1B/NRCAM/PFN2/PLEK/PRKCD/SCTR/SLC12A2/SPP1/VAV1/NCK2/WASF1/TMSB10/AKT3/USH1C/AVIL/ATP13A2/COTL1/SH3BP1/PYCARD/TRPV2/KIRREL1/PLXNA3/CARMIL1/SEMA6A/PLEKHG2	34
BP	GO:0032272	negative regulation of protein polymerization	11/989	72/18670	0.00135463	0.0133184	0.00989524	CAPG/STMN1/PFN2/PRKCD/TMSB10/TUBB4A/AVIL/STMN2/MAPRE1/CLIP3/CARMIL1	11
BP	GO:0002286	T cell activation involved in immune response	14/989	106/18670	0.0013992	0.0137306	0.0102015	ANXA1/CD86/GPR183/FCER1G/HLA-DMB/ICAM1/IL18/JAK3/LGALS9/CCL19/RIPK2/BATF/LEF1/HAVCR2	14
BP	GO:1905330	regulation of morphogenesis of an epithelium	20/989	180/18670	0.00140727	0.0137839	0.0102411	DAB2/ETV5/GPC4/FGFR1/HGF/HOXB7/ITGAX/LIF/TACSTD2/PTK7/SFRP2/SOX9/HNF1B/TGFB1/FZD1/FZD6/FZD7/DKK1/SULF1/CTHRC1	20
BP	GO:0007219	Notch signaling pathway	21/989	193/18670	0.00141246	0.0138086	0.0102595	JAG1/ANXA4/CFD/FOXC1/KRT19/MMP14/CCN3/ROBO1/SOX9/ADAM17/HNF1B/TGFB1/DLGAP5/POSTN/PTP4A3/TSPAN15/HEYL/NIBAN2/DNER/DTX3/NRARP	21
BP	GO:0033003	regulation of mast cell activation	8/989	42/18670	0.00142413	0.0138706	0.0103055	FCER1G/FGR/HMOX1/LGALS9/RAC2/SYK/CD300A/UNC13D	8
BP	GO:0051154	negative regulation of striated muscle cell differentiation	8/989	42/18670	0.00142413	0.0138706	0.0103055	G6PD/MSX1/CCN3/RGS2/FZD7/DKK1/BHLHE41/TMEM119	8
BP	GO:0045453	bone resorption	10/989	62/18670	0.0014514	0.0140974	0.010474	ADAM8/CSF1R/CTSK/TNFRSF11B/RAC2/SPP1/SRC/SYK/NCDN/TMEM119	10
BP	GO:0032633	interleukin-4 production	7/989	33/18670	0.00145644	0.0140974	0.010474	CD86/FCER1G/LGALS9/SYK/LEF1/VTCN1/HAVCR2	7
BP	GO:0040001	establishment of mitotic spindle localization	7/989	33/18670	0.00145644	0.0140974	0.010474	CENPA/MAD2L1/PLK1/ARHGEF2/NDC80/ACTL8/MISP	7
BP	GO:0006260	DNA replication	27/989	274/18670	0.00145826	0.0140974	0.010474	CCNE1/CDK1/CDC6/CHEK1/DDX11/FGFR1/HMGA1/MCM2/MCM4/NAP1L1/TONSL/ORC1/RAD51/S100A11/CHAF1B/CDC7/CDC45/EXO1/RECQL4/PCLAF/GINS1/FBXO5/DTL/DSCC1/CDT1/MCM8/SLFN11	27
BP	GO:0030099	myeloid cell differentiation	37/989	416/18670	0.0014696	0.0141807	0.0105359	JAG1/ANXA2/ANXA2P2/C1QC/CDKN1C/CCR1/CSF1/CSF1R/GPR183/EPO/EVI2B/FCER1G/G6PD/NCKAP1L/HIF1A/HOXB7/IFI16/JAK3/LIF/LOX/MMP9/PIK3CD/PRKX/CCL19/SPI1/SRC/TGFB1/TLR2/MYL9/BATF/LILRB4/ZNF385A/LEF1/TREM2/TESC/CD109/RHEX	37
BP	GO:1900024	regulation of substrate adhesion-dependent cell spreading	9/989	52/18670	0.00148904	0.0143417	0.0106555	FBLN1/FLNA/TACSTD2/MELTF/OLFM4/POSTN/CARMIL1/RCC2/UNC13D	9
BP	GO:0007076	mitotic chromosome condensation	5/989	17/18670	0.00149703	0.014392	0.0106929	NCAPD2/SMC4/NCAPH/NCAPG/CDCA5	5
BP	GO:0030879	mammary gland development	17/989	143/18670	0.00150321	0.0144192	0.0107131	DDR1/CSF1/CSF1R/ETV5/GJA1/HIF1A/HK2/IGFBP5/ITGA2/MSX1/ROBO1/SOX9/SRC/TGFB1/TGFB3/LEF1/LBH	17
BP	GO:0048015	phosphatidylinositol-mediated signaling	20/989	181/18670	0.00150541	0.0144192	0.0107131	CSF1R/EDN1/EPO/FGFR1/FGR/HGF/IL18/PDGFRA/SERPINE2/PIK3CD/PTAFR/SOX9/SRC/TYRO3/IER3/PLCB1/NCS1/CEP55/PDGFD/UNC5B	20
BP	GO:0110053	regulation of actin filament organization	26/989	261/18670	0.00151552	0.0144804	0.0107586	CAPG/DBN1/FLNA/HCK/NCKAP1L/ICAM1/STMN1/LIMK1/TACSTD2/PFN2/PLEK/PRKCD/SLC9A1/TGFB3/NCK2/WASF1/TMSB10/AVIL/LIMCH1/COTL1/SH3BP1/PYCARD/KIRREL1/CARMIL1/PLEKHG2/SH3PXD2B	26
BP	GO:0000281	mitotic cytokinesis	11/989	73/18670	0.00152015	0.0144804	0.0107586	CENPA/ECT2/STMN1/PLK1/KIF23/KIF20A/KIF4A/RACGAP1/ANLN/CEP55/CDT1	11
BP	GO:0045685	regulation of glial cell differentiation	11/989	73/18670	0.00152015	0.0144804	0.0107586	CDK1/ID4/LIF/SERPINE2/PTN/SPINT1/TGFB1/TLR2/CXCR4/CLCF1/TNFRSF21	11
BP	GO:0030330	DNA damage response, signal transduction by p53 class mediator	14/989	107/18670	0.00153315	0.0145776	0.0108308	CCNB1/CD44/CDK1/FOXM1/SFN/MSX1/MUC1/SOX4/NDRG1/BATF/ZNF385A/ANKRD1/GTSE1/SPRED1	14
BP	GO:0031639	plasminogen activation	6/989	25/18670	0.00161649	0.0152672	0.0113432	ANXA2/ANXA2P2/ENO1/MELTF/SERPINE2/PLAU	6
BP	GO:0051156	glucose 6-phosphate metabolic process	6/989	25/18670	0.00161649	0.0152672	0.0113432	G6PD/HK2/HK3/TKT/HKDC1/G6PC3	6
BP	GO:0060561	apoptotic process involved in morphogenesis	6/989	25/18670	0.00161649	0.0152672	0.0113432	BAK1/CRYAB/FOXC1/SPI1/HNF1B/LEF1	6
BP	GO:0046777	protein autophosphorylation	24/989	235/18670	0.00161743	0.0152672	0.0113432	DDR1/CSF1R/FGFR1/FGR/HCK/NEK2/PDGFRA/PRKX/PTPRC/SRC/SYK/TTK/TYRO3/IQGAP1/AURKB/STK17B/MELK/GPNMB/ATP13A2/STK39/STK26/WNK2/PDGFD/MAP3K21	24
BP	GO:0048010	vascular endothelial growth factor receptor signaling pathway	13/989	96/18670	0.00162538	0.0153145	0.0113783	CYBB/FOXC1/NCKAP1L/HIF1A/ITGAV/NCF2/PGF/SRC/VAV1/NCK2/SULF1/MYOF/NIBAN2	13
BP	GO:0043588	skin development	37/989	419/18670	0.00166711	0.0155629	0.0115629	JAG1/ANXA1/COL1A1/COL1A2/COL3A1/COL5A1/COL5A2/COMP/CLDN4/CTSK/CTSV/DSG2/FOXC1/SFN/IGFBP5/ITGA2/ITGA3/ITGB4/KRT7/KRT17/KRT19/LAMA5/STMN1/LTB/PI3/SOX9/FZD6/ADAM9/TRIM16/DKK1/KRT20/TNFRSF19/MACROH2A2/CNFN/CD109/KRT80/APCDD1	37
BP	GO:0042552	myelination	16/989	132/18670	0.00166723	0.0155629	0.0115629	CTSC/HGF/ID4/ITGAX/KEL/PMP22/PTN/TGFB1/TLR2/CXCR4/MTMR2/B4GALT5/GAL3ST1/NDRG1/TNFRSF21/MARVELD1	16
BP	GO:0006692	prostanoid metabolic process	8/989	43/18670	0.0016697	0.0155629	0.0115629	ANXA1/EDN1/FABP5/PTGDS/PTGIS/TBXAS1/PTGES/CYP2S1	8
BP	GO:0006693	prostaglandin metabolic process	8/989	43/18670	0.0016697	0.0155629	0.0115629	ANXA1/EDN1/FABP5/PTGDS/PTGIS/TBXAS1/PTGES/CYP2S1	8
BP	GO:0042088	T-helper 1 type immune response	8/989	43/18670	0.0016697	0.0155629	0.0115629	ANXA1/IL18/JAK3/CCL19/RIPK2/IL27RA/LEF1/HAVCR2	8
BP	GO:0045687	positive regulation of glial cell differentiation	8/989	43/18670	0.0016697	0.0155629	0.0115629	LIF/SERPINE2/PTN/SPINT1/TGFB1/TLR2/CXCR4/CLCF1	8
BP	GO:0017015	regulation of transforming growth factor beta receptor signaling pathway	15/989	120/18670	0.00168837	0.0157088	0.0116712	CDKN1C/DAB2/FOLR1/ITGA3/LOX/LTBP1/ADAM17/TGFB1/TGFB3/DKK3/CHST11/PMEPA1/HTRA3/CD109/NPNT	15
BP	GO:0032964	collagen biosynthetic process	9/989	53/18670	0.00171082	0.0158893	0.0118053	SERPINH1/COL1A1/COL5A1/ITGA2/TGFB1/TGFB3/P3H3/P3H4/CREB3L1	9
BP	GO:0010922	positive regulation of phosphatase activity	7/989	34/18670	0.00175137	0.0162368	0.0120636	ITGA2/PLEK/PTPRC/CD300A/PPP1R14D/SLC39A10/NPNT	7
BP	GO:0001657	ureteric bud development	13/989	97/18670	0.00178797	0.0165467	0.0122938	FGFR1/FOXC1/FOXJ1/HOXB7/LAMA5/TACSTD2/EPCAM/PGF/SOX9/HNF1B/TGFB1/CRLF1/NPNT	13
BP	GO:0051261	protein depolymerization	14/989	109/18670	0.00183324	0.0169262	0.0125757	ASPH/CAPG/KIF2A/STMN1/MAP1B/PLEK/ARHGEF2/AVIL/KIF2C/STMN2/SH3BP1/CARMIL1/MICAL1/KIF18B	14
BP	GO:0048017	inositol lipid-mediated signaling	20/989	184/18670	0.00183548	0.0169262	0.0125757	CSF1R/EDN1/EPO/FGFR1/FGR/HGF/IL18/PDGFRA/SERPINE2/PIK3CD/PTAFR/SOX9/SRC/TYRO3/IER3/PLCB1/NCS1/CEP55/PDGFD/UNC5B	20
BP	GO:0048247	lymphocyte chemotaxis	10/989	64/18670	0.00185881	0.0171109	0.012713	ADAM8/GPR183/PIK3CD/CCL2/CCL19/CCL20/SLC12A2/ADAM17/CXCL14/STK39	10
BP	GO:0003333	amino acid transmembrane transport	12/989	86/18670	0.00186878	0.0171723	0.0127586	RGS2/SLC1A3/SLC1A5/SLC1A7/SLC6A6/SLC6A8/SLC6A9/SLC7A1/SLC7A7/SLC7A8/STK39/SLC38A1	12
BP	GO:0042542	response to hydrogen peroxide	17/989	146/18670	0.00188489	0.0172593	0.0128232	ANXA1/BAK1/CDK1/COL1A1/CRYAB/NQO1/ECT2/HGF/HMOX1/PRKCD/MAPK13/PYCR1/SRC/ADAM9/SPHK1/STK26/PDGFD	17
BP	GO:2000241	regulation of reproductive process	17/989	146/18670	0.00188489	0.0172593	0.0128232	CDC20/CDC25A/CDC25B/LIF/MSX1/PAEP/PTAFR/SOX9/SRC/PHLDA2/TTK/TRIP13/LHFPL2/SULF1/PLCB1/FBXO5/ASPM	17
BP	GO:0000727	double-strand break repair via break-induced replication	4/989	11/18670	0.0019135	0.0173382	0.0128819	MCM2/MCM4/CDC7/CDC45	4
BP	GO:0002887	negative regulation of myeloid leukocyte mediated immunity	4/989	11/18670	0.0019135	0.0173382	0.0128819	ABR/HMOX1/LGALS9/CD300A	4
BP	GO:0019371	cyclooxygenase pathway	4/989	11/18670	0.0019135	0.0173382	0.0128819	PTGDS/PTGIS/TBXAS1/PTGES	4
BP	GO:0031915	positive regulation of synaptic plasticity	4/989	11/18670	0.0019135	0.0173382	0.0128819	CDC20/DBN1/MAP1B/CPLX2	4
BP	GO:0045835	negative regulation of meiotic nuclear division	4/989	11/18670	0.0019135	0.0173382	0.0128819	LIF/TTK/TRIP13/FBXO5	4
BP	GO:0098883	synapse pruning	4/989	11/18670	0.0019135	0.0173382	0.0128819	C1QC/ITGAM/DKK1/TREM2	4
BP	GO:0045088	regulation of innate immune response	39/989	452/18670	0.00192866	0.0174452	0.0129613	ADAM8/BIRC3/POLR3D/CTSK/FCER1G/FGR/HCK/IFI16/ITGAM/ITGB2/LGALS9/MMP12/MNDA/MUC1/MUC3A/MUC6/PRKCD/S100A8/S100A9/SRC/SYK/TLR2/TYRO3/VAV1/RIPK2/IKBKE/CD300A/VSIG4/LY96/PYCARD/CD209/TREM2/INAVA/SLAMF8/PELI1/HAVCR2/GBP5/MUC20/MUC5B	39
BP	GO:0003416	endochondral bone growth	8/989	44/18670	0.00194758	0.017519	0.0130162	ANXA2/ANXA2P2/COL6A2/COL6A3/COL12A1/COMP/EVC/MATN3	8
BP	GO:0030225	macrophage differentiation	8/989	44/18670	0.00194758	0.017519	0.0130162	C1QC/CSF1/CSF1R/LIF/MMP9/SPI1/TGFB1/TLR2	8
BP	GO:0007272	ensheathment of neurons	16/989	134/18670	0.00195082	0.017519	0.0130162	CTSC/HGF/ID4/ITGAX/KEL/PMP22/PTN/TGFB1/TLR2/CXCR4/MTMR2/B4GALT5/GAL3ST1/NDRG1/TNFRSF21/MARVELD1	16
BP	GO:0008366	axon ensheathment	16/989	134/18670	0.00195082	0.017519	0.0130162	CTSC/HGF/ID4/ITGAX/KEL/PMP22/PTN/TGFB1/TLR2/CXCR4/MTMR2/B4GALT5/GAL3ST1/NDRG1/TNFRSF21/MARVELD1	16
BP	GO:0032663	regulation of interleukin-2 production	9/989	54/18670	0.00195828	0.017519	0.0130162	ANXA1/CD86/PTPRC/RIPK2/HOMER3/VSIG4/HDAC7/VTCN1/HAVCR2	9
BP	GO:0007369	gastrulation	20/989	185/18670	0.00195831	0.017519	0.0130162	COL5A1/COL5A2/COL12A1/FGFR1/FOXC1/ITGA2/ITGA3/ITGAV/ITGB2/ITGB4/LAMB1/MMP2/MMP9/MMP14/SFRP2/HNF1B/TXNRD1/FZD7/DKK1/LEF1	20
BP	GO:0072163	mesonephric epithelium development	13/989	98/18670	0.00196377	0.017519	0.0130162	FGFR1/FOXC1/FOXJ1/HOXB7/LAMA5/TACSTD2/EPCAM/PGF/SOX9/HNF1B/TGFB1/CRLF1/NPNT	13
BP	GO:0072164	mesonephric tubule development	13/989	98/18670	0.00196377	0.017519	0.0130162	FGFR1/FOXC1/FOXJ1/HOXB7/LAMA5/TACSTD2/EPCAM/PGF/SOX9/HNF1B/TGFB1/CRLF1/NPNT	13
BP	GO:0072311	glomerular epithelial cell differentiation	5/989	18/18670	0.00198321	0.0176621	0.0131225	JAG1/FOXJ1/IQGAP1/PROM1/CD24	5
BP	GO:1903844	regulation of cellular response to transforming growth factor beta stimulus	15/989	122/18670	0.00199254	0.0177149	0.0131617	CDKN1C/DAB2/FOLR1/ITGA3/LOX/LTBP1/ADAM17/TGFB1/TGFB3/DKK3/CHST11/PMEPA1/HTRA3/CD109/NPNT	15
BP	GO:0098739	import across plasma membrane	14/989	110/18670	0.00200065	0.0177566	0.0131927	ATP1A1/ATP1B3/FXYD2/FOLR1/RGS2/SLC1A3/SLC1A5/SLC7A1/SLC9A1/SLC12A2/KCNK5/SLC39A4/SLC39A10/SLC9A9	14
BP	GO:0071624	positive regulation of granulocyte chemotaxis	6/989	26/18670	0.00200841	0.0177951	0.0132213	C3AR1/EDN1/NCKAP1L/CXCL8/RAC2/CCL19	6
BP	GO:0010631	epithelial cell migration	32/989	351/18670	0.00201957	0.0178636	0.0132722	ANXA1/EDN1/FGFR1/HIF1A/HMOX1/ITGA2/ITGA3/ITGB2/LOXL2/TACSTD2/MMP9/CCN3/PFN2/PRKX/PTN/ROBO1/S100P/SOX9/SRC/ADAM17/TGFB1/ADAM9/AKT3/PTP4A3/SH3BP1/SRPX2/HDAC7/ANLN/ADAMTS9/RAB25/GLIPR2/SPRED1	32
BP	GO:0071236	cellular response to antibiotic	17/989	147/18670	0.00202893	0.0179159	0.0133111	ANXA1/CDK1/CFTR/CYBB/DDX11/NQO1/ECT2/HGF/PRKCD/MAPK13/PYCR1/SLC9A1/SPI1/SRC/SPHK1/STK26/PDGFD	17
BP	GO:0032680	regulation of tumor necrosis factor production	18/989	160/18670	0.00207456	0.0182877	0.0135873	TSPO/CYBB/FCER1G/GSTP1/LGALS9/PTAFR/PTPRC/CCL19/SYK/TLR2/RIPK2/ARHGEF2/IL27RA/GPNMB/LY96/PYCARD/TREM2/HAVCR2	18
BP	GO:0032735	positive regulation of interleukin-12 production	7/989	35/18670	0.00209062	0.0183093	0.0136034	LGALS9/LTB/CCL19/SYK/TLR2/RIPK2/PLCB1	7
BP	GO:0051294	establishment of spindle orientation	7/989	35/18670	0.00209062	0.0183093	0.0136034	CENPA/MAD2L1/PLK1/ARHGEF2/NDC80/ACTL8/MISP	7
BP	GO:1904031	positive regulation of cyclin-dependent protein kinase activity	7/989	35/18670	0.00209062	0.0183093	0.0136034	CCNB1/CCND2/CDC6/CKS2/SRC/ADAM17/PSRC1	7
BP	GO:0003018	vascular process in circulatory system	19/989	173/18670	0.0020927	0.0183093	0.0136034	ABR/ADRA2C/CHGA/COMP/EDN1/FOXC1/GJA1/GUCY1A1/HMOX1/ICAM1/KEL/NTS/PTAFR/RGS2/SRC/TGFB1/PTP4A3/SCPEP1/C2CD4A	19
BP	GO:0006026	aminoglycan catabolic process	10/989	65/18670	0.00209461	0.0183093	0.0136034	CD44/CHIT1/VCAN/GPC4/FMOD/LUM/PRELP/SLC9A1/TGFB1/AGRN	10
BP	GO:0019674	NAD metabolic process	11/989	76/18670	0.00211851	0.0184487	0.0137069	ALDOA/ENO1/ENO2/HK2/HK3/LDHB/PFKM/PFKP/PKM/PTGIS/GPD1L	11
BP	GO:0030500	regulation of bone mineralization	11/989	76/18670	0.00211851	0.0184487	0.0137069	CCR1/COMP/GJA1/HIF1A/MGP/PTN/SOX9/TGFB1/TGFB3/RFLNA/TMEM119	11
BP	GO:0045089	positive regulation of innate immune response	34/989	381/18670	0.00212119	0.0184487	0.0137069	ADAM8/BIRC3/POLR3D/CTSK/FCER1G/HCK/IFI16/ITGAM/ITGB2/MMP12/MNDA/MUC1/MUC3A/MUC6/PRKCD/S100A8/S100A9/SRC/SYK/TLR2/TYRO3/VAV1/RIPK2/IKBKE/CD300A/LY96/PYCARD/CD209/INAVA/PELI1/HAVCR2/GBP5/MUC20/MUC5B	34
BP	GO:0051056	regulation of small GTPase mediated signal transduction	31/989	338/18670	0.00214528	0.018627	0.0138394	ABR/COL3A1/CSF1/ECT2/EPO/FOXM1/ITGA3/STMN1/RAC2/RAP1GAP/ROBO1/SRC/TIMP2/VAV1/ARHGEF2/ADGRG1/TRIP10/ARHGAP11A/ARHGEF17/RASA3/SH3BP1/CYTH4/RACGAP1/ARHGEF3/GMIP/FGD6/DEPDC1B/PLEKHG2/EPS8L3/ARHGEF25/RHOV	31
BP	GO:1902749	regulation of cell cycle G2/M phase transition	22/989	213/18670	0.00215015	0.0186382	0.0138477	CCNB1/CDK1/CDC6/CDC25A/CDC25B/CENPF/CHEK1/NEK2/ORC1/PLK1/SMARCD3/TUBA1A/CDC7/AURKB/TUBB4A/MAPRE1/TPX2/FBXL7/FBXO5/GTSE1/DTL/RCC2	22
BP	GO:0035148	tube formation	17/989	148/18670	0.00218208	0.0188835	0.01403	FOLR1/HIF1A/PTK7/SFRP2/SOX4/SOX9/SPINT1/HNF1B/TGFB1/FZD1/FZD6/TEAD2/SPINT2/MTHFD1L/IFT57/CTHRC1/TRIM71	17
BP	GO:0031334	positive regulation of protein complex assembly	26/989	268/18670	0.00219835	0.0189927	0.0141111	ARL2/HCK/NCKAP1L/ICAM1/JCHAIN/MAP1B/MMP1/PFN2/PLEK/FSCN1/SRC/SYK/HNF1B/TGFB1/NCK2/WASF1/MAPRE1/PYCARD/ASAP1/TPPP3/KIRREL1/CARMIL1/CDT1/PSRC1/BMF/GBP5	26
BP	GO:0001818	negative regulation of cytokine production	28/989	296/18670	0.00220424	0.019012	0.0141254	ANXA1/ANXA4/TSPO/FGFR1/FOXJ1/GSTP1/NCKAP1L/HGF/HMOX1/JAK3/LGALS9/PTPRC/TGFB1/TGFB3/HOMER3/IL27RA/IKBKE/TRAIP/GPNMB/VSIG4/TNFRSF21/PYCARD/LEF1/HDAC7/TREM2/LAPTM4B/HAVCR2/CD24	28
BP	GO:0032635	interleukin-6 production	18/989	161/18670	0.00222316	0.0191435	0.0142231	FCER1G/FOXJ1/NCKAP1L/HGF/IL18/LGALS9/PAEP/MAPK13/PTAFR/SYK/TLR2/RIPK2/ARHGEF2/IL27RA/PYCARD/TREM2/INAVA/HAVCR2	18
BP	GO:1904951	positive regulation of establishment of protein localization	39/989	456/18670	0.00225461	0.0193822	0.0144005	ADAM8/ANXA13/CFTR/CSF1R/ECT2/FGR/FLNA/GJA1/SFN/HIF1A/IGHD/ITGAM/ITGB2/LGALS9/MMP12/OXCT1/PAEP/PRKCD/RAC2/CCL19/SOX4/SRC/SYK/TGFB1/TGFB3/TLR2/ADAM9/RIPK2/TRIM16/POSTN/PTP4A3/ATP13A2/ANKRD1/PYCARD/GTSE1/TREM2/AACS/VTCN1/HAVCR2	39
BP	GO:0007292	female gamete generation	16/989	136/18670	0.00227364	0.0194964	0.0144853	AFP/CCNB1/CDC25B/PLK1/PTN/RGS2/SRC/TOP2A/TTK/TRIP13/NCAPH/FBXO5/PAQR5/MCM8/PAQR8/ASPM	16
BP	GO:0034103	regulation of tissue remodeling	12/989	88/18670	0.00227914	0.0194964	0.0144853	ABR/ADAM8/CSF1R/GJA1/IL18/TNFRSF11B/SPP1/SRC/SYK/TGFB1/GPNMB/TMEM119	12
BP	GO:2000177	regulation of neural precursor cell proliferation	12/989	88/18670	0.00227914	0.0194964	0.0144853	FLNA/HIF1A/NAP1L1/PTN/SMARCD3/SPINT1/TGFB1/ADGRG1/SPINT2/SHCBP1/TRIM71/ASPM	12
BP	GO:0090132	epithelium migration	32/989	354/18670	0.00230869	0.0197167	0.014649	ANXA1/EDN1/FGFR1/HIF1A/HMOX1/ITGA2/ITGA3/ITGB2/LOXL2/TACSTD2/MMP9/CCN3/PFN2/PRKX/PTN/ROBO1/S100P/SOX9/SRC/ADAM17/TGFB1/ADAM9/AKT3/PTP4A3/SH3BP1/SRPX2/HDAC7/ANLN/ADAMTS9/RAB25/GLIPR2/SPRED1	32
BP	GO:0051785	positive regulation of nuclear division	10/989	66/18670	0.00235389	0.0200698	0.0149114	EDN1/MSX1/TGFA/TGFB1/SPHK1/DLGAP5/UBE2C/PLCB1/CDT1/CDCA5	10
BP	GO:0072593	reactive oxygen species metabolic process	27/989	284/18670	0.00243838	0.0207561	0.0154213	TSPO/CRYAB/CYBB/NQO1/EDN1/FOXM1/G6PD/GSTP1/HIF1A/HK2/ICAM1/ITGAM/ITGB2/NCF2/PRKCD/PTGIS/RAC2/SOD3/SYK/TGFB1/TLR2/VAV1/PXDN/DUOX2/INAVA/SH3PXD2B/DUOXA2	27
BP	GO:0032673	regulation of interleukin-4 production	6/989	27/18670	0.00246806	0.0209263	0.0155477	CD86/FCER1G/LGALS9/SYK/LEF1/HAVCR2	6
BP	GO:0036336	dendritic cell migration	6/989	27/18670	0.00246806	0.0209263	0.0155477	CCR1/GPR183/LGALS9/CCL19/CXCR4/SLAMF8	6
BP	GO:0003417	growth plate cartilage development	7/989	36/18670	0.00247849	0.0209263	0.0155477	ANXA2/ANXA2P2/COL6A2/COL6A3/COL12A1/COMP/MATN3	7
BP	GO:0071634	regulation of transforming growth factor beta production	7/989	36/18670	0.00247849	0.0209263	0.0155477	HIF1A/ITGAV/LGALS9/LTBP1/LUM/LAPTM4B/CD24	7
BP	GO:2000516	positive regulation of CD4-positive, alpha-beta T cell activation	7/989	36/18670	0.00247849	0.0209263	0.0155477	ANXA1/CD86/NCKAP1L/IL18/LGALS9/CCL19/RIPK2	7
BP	GO:0042692	muscle cell differentiation	34/989	385/18670	0.0025126	0.0211799	0.0157362	BCL9/KLF5/CCNB1/CD53/CDK1/COMP/EDN1/FLNC/G6PD/IGFBP5/KEL/KRT19/LOX/MMP14/MSX1/CCN3/PDGFRA/PTGFRN/RGS2/SLC9A1/SMARCD3/SOX9/TGFB1/UCHL1/FZD7/DKK1/MYOF/ANKRD1/PLEKHO1/NIBAN2/BHLHE41/DNER/NPNT/TMEM119	34
BP	GO:0045471	response to ethanol	15/989	125/18670	0.00253328	0.0212953	0.0158219	BAK1/CD27/CDK1/CYBB/NQO1/G6PD/GSTP1/TNC/ICAM1/OXCT1/RGS2/S100A8/SPI1/TYMS/AACS	15
BP	GO:0009435	NAD biosynthetic process	9/989	56/18670	0.00253857	0.0212953	0.0158219	ALDOA/ENO1/ENO2/HK2/HK3/PFKM/PFKP/PKM/PTGIS	9
BP	GO:0032615	interleukin-12 production	9/989	56/18670	0.00253857	0.0212953	0.0158219	JAK3/LGALS9/LTB/PRKCD/CCL19/SYK/TLR2/RIPK2/PLCB1	9
BP	GO:0032640	tumor necrosis factor production	18/989	163/18670	0.00254726	0.0213338	0.0158505	TSPO/CYBB/FCER1G/GSTP1/LGALS9/PTAFR/PTPRC/CCL19/SYK/TLR2/RIPK2/ARHGEF2/IL27RA/GPNMB/LY96/PYCARD/TREM2/HAVCR2	18
BP	GO:0006044	N-acetylglucosamine metabolic process	5/989	19/18670	0.00257532	0.0214392	0.0159288	RENBP/CHST1/CHST2/CHST3/CHST4	5
BP	GO:0045063	T-helper 1 cell differentiation	5/989	19/18670	0.00257532	0.0214392	0.0159288	ANXA1/JAK3/CCL19/RIPK2/LEF1	5
BP	GO:0046641	positive regulation of alpha-beta T cell proliferation	5/989	19/18670	0.00257532	0.0214392	0.0159288	IL18/LGALS9/PTPRC/SYK/RIPK2	5
BP	GO:0046632	alpha-beta T cell differentiation	13/989	101/18670	0.00257852	0.0214392	0.0159288	ANXA1/CD86/GPR183/NCKAP1L/IL18/JAK3/LGALS9/CCL19/SYK/RIPK2/BATF/PLA2G2D/LEF1	13
BP	GO:0043200	response to amino acid	14/989	113/18670	0.00258046	0.0214392	0.0159288	ASNS/COL1A1/COL1A2/COL3A1/COL5A2/COL16A1/CYBB/EDN1/GSTP1/ICAM1/MMP2/PDGFRA/PTN/PDGFD	14
BP	GO:0033628	regulation of cell adhesion mediated by integrin	8/989	46/18670	0.00261182	0.0216517	0.0160867	NCKAP1L/MUC1/PLAU/SFRP2/SYK/ADAM9/TESC/FERMT3	8
BP	GO:0042246	tissue regeneration	11/989	78/18670	0.00261436	0.0216517	0.0160867	ANXA1/BCL9/KLF5/CCNB1/GJA1/CCN3/PKM/PTGFRN/PTN/FZD7/POSTN	11
BP	GO:0030858	positive regulation of epithelial cell differentiation	10/989	67/18670	0.00263832	0.0217582	0.0161658	FOXC1/FOXJ1/SFN/LIF/SFRP4/SOX9/PROM1/TRIM16/MACROH2A2/CD24	10
BP	GO:0046365	monosaccharide catabolic process	10/989	67/18670	0.00263832	0.0217582	0.0161658	ALDOA/ENO1/ENO2/FUT4/HK2/HK3/PFKM/PFKP/PKM/TKTL1	10
BP	GO:0046631	alpha-beta T cell activation	16/989	138/18670	0.00263976	0.0217582	0.0161658	ANXA1/CD86/GPR183/ELF4/NCKAP1L/IL18/JAK3/LGALS9/PTPRC/CCL19/SYK/RIPK2/BATF/CD300A/PLA2G2D/LEF1	16
BP	GO:0043406	positive regulation of MAP kinase activity	25/989	258/18670	0.0026869	0.0221116	0.0164284	ADAM8/CDK1/DUSP9/EDN1/FGFR1/HGF/PTPRC/ROBO1/CCL19/SRC/SYK/TGFA/TGFB1/TGFB3/CXCR4/ADAM9/RIPK2/IQGAP1/DKK1/STK39/INAVA/PDGFD/MAP3K21/MUC20/CD24	25
BP	GO:0048608	reproductive structure development	37/989	431/18670	0.00270592	0.022233	0.0165186	AFP/ANXA1/BAK1/CCNF/CDKN1C/CTSV/FOXC1/FLNA/GJA1/HIF1A/TNC/ICAM1/ID4/KRT19/LIF/MDFI/MMP14/PDGFRA/SERPINE2/PTGIS/PTN/SFRP2/SOX9/SPINT1/SPP1/SRC/PHLDA2/TYRO3/YBX3/STC2/ADGRG1/SPINT2/SULF1/LDOC1/LEF1/PLCD3/ASPM	37
BP	GO:0048469	cell maturation	19/989	177/18670	0.00271526	0.0222395	0.0165234	CCNB1/CDC25B/CDKN1C/CFTR/EPO/FGFR1/G6PD/GJA1/HIF1A/NRCAM/PAEP/CCL19/TYMS/TRIP13/B4GALT5/CABYR/FBXO5/AGRN/RHEX	19
BP	GO:0060491	regulation of cell projection assembly	19/989	177/18670	0.00271526	0.0222395	0.0165234	KLF5/DPYSL3/ICAM1/TACSTD2/MYO10/PFN2/PRKCD/RAC2/RAP1GAP/CCL19/FSCN1/SRC/TGFB3/DCDC2/ANLN/RCC2/EPS8L3/KCTD17/AGRN	19
BP	GO:0002551	mast cell chemotaxis	4/989	12/18670	0.00275065	0.022249	0.0165305	CHGA/PGF/PIK3CD/RAC2	4
BP	GO:0007077	mitotic nuclear envelope disassembly	4/989	12/18670	0.00275065	0.022249	0.0165305	CCNB1/CDK1/PLK1/CCNB2	4
BP	GO:0045579	positive regulation of B cell differentiation	4/989	12/18670	0.00275065	0.022249	0.0165305	CD27/NCKAP1L/MMP14/SYK	4
BP	GO:0070486	leukocyte aggregation	4/989	12/18670	0.00275065	0.022249	0.0165305	CD44/RAC2/S100A8/S100A9	4
BP	GO:0072697	protein localization to cell cortex	4/989	12/18670	0.00275065	0.022249	0.0165305	EPB41L2/PLK1/ANLN/MISP	4
BP	GO:0097531	mast cell migration	4/989	12/18670	0.00275065	0.022249	0.0165305	CHGA/PGF/PIK3CD/RAC2	4
BP	GO:1904668	positive regulation of ubiquitin protein ligase activity	4/989	12/18670	0.00275065	0.022249	0.0165305	CDC20/PLK1/UBE2C/UBE2S	4
BP	GO:2001053	regulation of mesenchymal cell apoptotic process	4/989	12/18670	0.00275065	0.022249	0.0165305	HIF1A/MSX1/SOX9/HNF1B	4
BP	GO:0045778	positive regulation of ossification	12/989	90/18670	0.00276021	0.0222917	0.0165622	JAG1/CLIC1/HGF/PTN/SFRP2/TGFB1/TGFB3/PDLIM7/FBXO5/CTHRC1/NPNT/TMEM119	12
BP	GO:1902905	positive regulation of supramolecular fiber organization	21/989	204/18670	0.00278826	0.0224833	0.0167045	ARL2/EDN1/FLNA/HCK/NCKAP1L/ICAM1/LIMK1/MAP1B/PFN2/PLEK/TGFB3/NCK2/WASF1/STMN2/MAPRE1/LIMCH1/PYCARD/KIRREL1/CARMIL1/PSRC1/SH3PXD2B	21
BP	GO:0001823	mesonephros development	13/989	102/18670	0.0028154	0.022667	0.016841	FGFR1/FOXC1/FOXJ1/HOXB7/LAMA5/TACSTD2/EPCAM/PGF/SOX9/HNF1B/TGFB1/CRLF1/NPNT	13
BP	GO:0031333	negative regulation of protein complex assembly	16/989	139/18670	0.0028404	0.0227977	0.0169381	CAPG/CRYAB/STMN1/PFN2/PRKCD/SRC/TMSB10/ARHGEF2/TUBB4A/AVIL/STMN2/MAPRE1/DKK1/CLIP3/CARMIL1/PMEPA1	16
BP	GO:0050715	positive regulation of cytokine secretion	16/989	139/18670	0.0028404	0.0227977	0.0169381	CSF1R/FGR/IGHD/LGALS9/MMP12/PAEP/CCL19/SRC/SYK/TLR2/RIPK2/TRIM16/POSTN/PYCARD/VTCN1/HAVCR2	16
BP	GO:0010001	glial cell differentiation	22/989	218/18670	0.0028684	0.022987	0.0170787	CDK1/GSTP1/ID4/LIF/SERPINE2/PTN/S100A8/SOX4/SOX9/SPINT1/TGFB1/TLR2/CXCR4/B4GALT5/NDRG1/CLCF1/BACE2/TNFRSF21/LEF1/TREM2/MXRA8/DNER	22
BP	GO:0032675	regulation of interleukin-6 production	17/989	152/18670	0.00289484	0.0231307	0.0171855	FCER1G/FOXJ1/NCKAP1L/HGF/LGALS9/PAEP/MAPK13/PTAFR/SYK/TLR2/RIPK2/ARHGEF2/IL27RA/PYCARD/TREM2/INAVA/HAVCR2	17
BP	GO:0031110	regulation of microtubule polymerization or depolymerization	11/989	79/18670	0.00289523	0.0231307	0.0171855	ARL2/STMN1/MAP1B/ARHGEF2/TUBB4A/STMN2/MAPRE1/CLIP3/PSRC1/SKA1/SKA3	11
BP	GO:0006270	DNA replication initiation	7/989	37/18670	0.0029194	0.0232524	0.0172759	CCNE1/CDC6/MCM2/MCM4/ORC1/CDC45/CDT1	7
BP	GO:0031111	negative regulation of microtubule polymerization or depolymerization	7/989	37/18670	0.0029194	0.0232524	0.0172759	STMN1/MAP1B/ARHGEF2/TUBB4A/STMN2/MAPRE1/CLIP3	7
BP	GO:0098656	anion transmembrane transport	27/989	288/18670	0.00296448	0.0235671	0.0175097	CFTR/CLIC1/CLDN4/FOLR1/ABCC1/FXYD3/PTAFR/RGS2/SLC1A3/SLC1A5/SLC1A7/SLC6A6/SLC6A8/SLC6A9/SLC7A1/SLC9A1/SLC12A2/CLIC3/SLC7A7/SLC16A3/SLC7A8/LRRC8B/STK39/TTYH3/SLC38A1/EMB/SLC9A9	27
BP	GO:0090130	tissue migration	32/989	360/18670	0.0029949	0.0235671	0.0175097	ANXA1/EDN1/FGFR1/HIF1A/HMOX1/ITGA2/ITGA3/ITGB2/LOXL2/TACSTD2/MMP9/CCN3/PFN2/PRKX/PTN/ROBO1/S100P/SOX9/SRC/ADAM17/TGFB1/ADAM9/AKT3/PTP4A3/SH3BP1/SRPX2/HDAC7/ANLN/ADAMTS9/RAB25/GLIPR2/SPRED1	32
BP	GO:0006972	hyperosmotic response	6/989	28/18670	0.00300243	0.0235671	0.0175097	AKR1B1/EPO/SLC2A1/SLC12A2/YBX3/ARHGEF2	6
BP	GO:0051984	positive regulation of chromosome segregation	6/989	28/18670	0.00300243	0.0235671	0.0175097	CCNB1/CDC6/DDX11/DLGAP5/RCC2/CDT1	6
BP	GO:0085029	extracellular matrix assembly	6/989	28/18670	0.00300243	0.0235671	0.0175097	COL1A2/LOX/QSOX1/SOX9/TGFB1/ANTXR1	6
BP	GO:2000108	positive regulation of leukocyte apoptotic process	6/989	28/18670	0.00300243	0.0235671	0.0175097	ADAM8/ANXA1/CDKN2A/LGALS9/PDCD1/PIK3CD	6
BP	GO:0030261	chromosome condensation	8/989	47/18670	0.00300422	0.0235671	0.0175097	CCNB1/CDK1/TOP2A/NCAPD2/SMC4/NCAPH/NCAPG/CDCA5	8
BP	GO:0043370	regulation of CD4-positive, alpha-beta T cell differentiation	8/989	47/18670	0.00300422	0.0235671	0.0175097	ANXA1/CD86/NCKAP1L/IL18/JAK3/LGALS9/CCL19/RIPK2	8
BP	GO:0046638	positive regulation of alpha-beta T cell differentiation	8/989	47/18670	0.00300422	0.0235671	0.0175097	ANXA1/CD86/NCKAP1L/IL18/LGALS9/CCL19/SYK/RIPK2	8
BP	GO:0098868	bone growth	8/989	47/18670	0.00300422	0.0235671	0.0175097	ANXA2/ANXA2P2/COL6A2/COL6A3/COL12A1/COMP/EVC/MATN3	8
BP	GO:0045639	positive regulation of myeloid cell differentiation	12/989	91/18670	0.00302994	0.0237288	0.0176299	JAG1/CCR1/CSF1/EVI2B/NCKAP1L/HIF1A/LIF/TGFB1/LEF1/TREM2/TESC/RHEX	12
BP	GO:0048762	mesenchymal cell differentiation	22/989	219/18670	0.00303396	0.0237288	0.0176299	JAG1/COL1A1/DAB2/EDN1/FGFR1/FOXC1/FOLR1/HGF/HIF1A/LAMA5/LOXL2/MSX1/S100A4/SFRP2/SOX9/TGFB1/TGFB3/WWTR1/HEYL/LEF1/SEMA6A/GLIPR2	22
BP	GO:0061458	reproductive system development	37/989	434/18670	0.00303943	0.0237359	0.0176351	AFP/ANXA1/BAK1/CCNF/CDKN1C/CTSV/FOXC1/FLNA/GJA1/HIF1A/TNC/ICAM1/ID4/KRT19/LIF/MDFI/MMP14/PDGFRA/SERPINE2/PTGIS/PTN/SFRP2/SOX9/SPINT1/SPP1/SRC/PHLDA2/TYRO3/YBX3/STC2/ADGRG1/SPINT2/SULF1/LDOC1/LEF1/PLCD3/ASPM	37
BP	GO:0050729	positive regulation of inflammatory response	17/989	153/18670	0.00310043	0.0241759	0.0179621	ADAM8/CTSC/FCER1G/IL18/ITGA2/ABCC1/MAPK13/S100A8/S100A9/TLR2/PLA2G7/OSMR/CDK19/GPRC5B/TREM2/GBP5/C2CD4A	17
BP	GO:0042093	T-helper cell differentiation	9/989	58/18670	0.00324737	0.0252838	0.0187852	ANXA1/CD86/GPR183/IL18/JAK3/CCL19/RIPK2/BATF/LEF1	9
BP	GO:0002577	regulation of antigen processing and presentation	5/989	20/18670	0.00328575	0.0254213	0.0188874	HLA-DOA/HLA-DOB/CCL19/PYCARD/TREM2	5
BP	GO:0002827	positive regulation of T-helper 1 type immune response	5/989	20/18670	0.00328575	0.0254213	0.0188874	ANXA1/IL18/CCL19/RIPK2/IL27RA	5
BP	GO:0032495	response to muramyl dipeptide	5/989	20/18670	0.00328575	0.0254213	0.0188874	JAG1/RIPK2/ARHGEF2/LDOC1/INAVA	5
BP	GO:0061162	establishment of monopolar cell polarity	5/989	20/18670	0.00328575	0.0254213	0.0188874	FOXJ1/MAP1B/PTK7/FSCN1/SH3BP1	5
BP	GO:0070227	lymphocyte apoptotic process	10/989	69/18670	0.00328947	0.0254213	0.0188874	ADAM8/BAK1/CD27/HIF1A/JAK3/LGALS9/PDCD1/AURKB/TNFRSF21/SLC39A10	10
BP	GO:1901568	fatty acid derivative metabolic process	18/989	167/18670	0.00331465	0.0255779	0.0190037	ALOX5/ALOX5AP/ANXA1/EDN1/FABP5/ABCC1/OXCT1/PPT1/PTGDS/PTGIS/SYK/TBXAS1/TLR2/PTGES/CYP2S1/AACS/SCD5/ELOVL7	18
BP	GO:0035710	CD4-positive, alpha-beta T cell activation	12/989	92/18670	0.00332063	0.025586	0.0190098	ANXA1/CD86/GPR183/NCKAP1L/IL18/JAK3/LGALS9/CCL19/RIPK2/BATF/PLA2G2D/LEF1	12
BP	GO:0002218	activation of innate immune response	29/989	319/18670	0.00332671	0.025595	0.0190164	BIRC3/CTSK/FCER1G/HCK/IFI16/ITGAM/ITGB2/MNDA/MUC1/MUC3A/MUC6/PRKCD/S100A8/S100A9/SRC/SYK/TLR2/TYRO3/RIPK2/IKBKE/CD300A/LY96/PYCARD/CD209/INAVA/PELI1/HAVCR2/MUC20/MUC5B	29
BP	GO:0008630	intrinsic apoptotic signaling pathway in response to DNA damage	13/989	104/18670	0.00334251	0.0256407	0.0190504	BAK1/BCL2A1/CD44/SFN/HMOX1/IFI16/MUC1/SFRP2/DYRK2/IKBKE/ZNF385A/PYCARD/MAEL	13
BP	GO:0014812	muscle cell migration	13/989	104/18670	0.00334251	0.0256407	0.0190504	ANXA1/DDR1/GSTP1/IGFBP5/ITGA2/CCN3/PLAU/PLXNA1/SRC/IQGAP1/POSTN/PLEKHO1/PDGFD	13
BP	GO:0071604	transforming growth factor beta production	7/989	38/18670	0.00341791	0.0261555	0.0194329	HIF1A/ITGAV/LGALS9/LTBP1/LUM/LAPTM4B/CD24	7
BP	GO:0071356	cellular response to tumor necrosis factor	27/989	291/18670	0.00341967	0.0261555	0.0194329	BIRC3/CD27/COL1A1/EDN1/GSTP1/ICAM1/CXCL8/LTB/TNFRSF11B/CCL2/CCL19/CCL20/SYK/ADAM17/YBX3/TNFRSF18/SPHK1/ARHGEF2/TRAIP/POSTN/TNFSF13B/CLIP3/ANKRD1/TNFRSF21/PYCARD/TNFRSF19/NPNT	27
BP	GO:0060560	developmental growth involved in morphogenesis	23/989	235/18670	0.00343554	0.0262031	0.0194682	DDR1/CRABP2/CSF1/DBN1/TNC/LIMK1/MAP1B/NDN/NRCAM/PLXNA1/PTK7/SFRP2/SOX9/SPP1/HNF1B/TGFB1/CXCR4/IQGAP1/WASF1/POSTN/TRPV2/PLXNA3/SEMA6A	23
BP	GO:0046850	regulation of bone remodeling	8/989	48/18670	0.00344101	0.0262031	0.0194682	ADAM8/CSF1R/GJA1/TNFRSF11B/SPP1/SRC/SYK/TMEM119	8
BP	GO:0051653	spindle localization	8/989	48/18670	0.00344101	0.0262031	0.0194682	CENPA/MAD2L1/PLK1/ARHGEF2/NDC80/ACTL8/MISP/ASPM	8
BP	GO:0031145	anaphase-promoting complex-dependent catabolic process	11/989	81/18670	0.00352978	0.0268005	0.0199121	BUB1B/CCNB1/CDK1/CDC20/MAD2L1/PLK1/AURKB/PTTG1/UBE2C/FBXO5/UBE2S	11
BP	GO:0110110	positive regulation of animal organ morphogenesis	11/989	81/18670	0.00352978	0.0268005	0.0199121	JAG1/CSF1/EDN1/FGFR1/HOXB7/LIF/PTN/ROBO1/SOX9/TGFB1/DKK1	11
BP	GO:0010669	epithelial structure maintenance	6/989	29/18670	0.00361867	0.0273955	0.0203541	MUC6/SOX9/TFF1/TFF2/TFF3/INAVA	6
BP	GO:0033032	regulation of myeloid cell apoptotic process	6/989	29/18670	0.00361867	0.0273955	0.0203541	ANXA1/CDKN2A/EPO/FCER1G/PIK3CD/ADAM17	6
BP	GO:0061515	myeloid cell development	10/989	70/18670	0.00365976	0.0276663	0.0205553	ANXA2/ANXA2P2/EPO/EVI2B/G6PD/NCKAP1L/SRC/TLR2/ZNF385A/RHEX	10
BP	GO:0008154	actin polymerization or depolymerization	21/989	209/18670	0.00371401	0.0279951	0.0207996	CAPG/DBN1/HCK/NCKAP1L/ICAM1/PFN2/PLEK/PRKCD/WIPF1/NCK2/WASF1/TMSB10/AVIL/COTL1/SH3BP1/PYCARD/KIRREL1/CARMIL1/ENAH/MICAL1/PLEKHG2	21
BP	GO:0071229	cellular response to acid chemical	21/989	209/18670	0.00371401	0.0279951	0.0207996	CCNB1/COL1A1/COL1A2/COL3A1/COL5A2/COL16A1/CYBB/EDN1/FOLR1/TNC/MMP2/PDGFRA/PTAFR/PTGFR/PTK7/SOX9/SRC/FZD7/TEAD2/TESC/PDGFD	21
BP	GO:0030307	positive regulation of cell growth	18/989	169/18670	0.00376502	0.0283333	0.0210509	CRABP2/DBN1/EDN1/SFN/KRT17/LIMK1/MAP1B/MMP14/PRSS2/S100A8/S100A9/SFRP2/SLC9A1/ADAM17/CXCR4/SPHK1/LEF1/TRPV2	18
BP	GO:0032530	regulation of microvillus organization	4/989	13/18670	0.00380792	0.0283333	0.0210509	KLF5/RAP1GAP/FSCN1/USH1C	4
BP	GO:0043301	negative regulation of leukocyte degranulation	4/989	13/18670	0.00380792	0.0283333	0.0210509	ABR/HMOX1/LGALS9/CD300A	4
BP	GO:0051315	attachment of mitotic spindle microtubules to kinetochore	4/989	13/18670	0.00380792	0.0283333	0.0210509	NDC80/KIF2C/CDT1/NUF2	4
BP	GO:0060100	positive regulation of phagocytosis, engulfment	4/989	13/18670	0.00380792	0.0283333	0.0210509	NCKAP1L/ITGA2/RAB31/TREM2	4
BP	GO:0070208	protein heterotrimerization	4/989	13/18670	0.00380792	0.0283333	0.0210509	COL1A1/COL1A2/COL6A2/C1QTNF1	4
BP	GO:0072182	regulation of nephron tubule epithelial cell differentiation	4/989	13/18670	0.00380792	0.0283333	0.0210509	LIF/PROM1/WWTR1/CD24	4
BP	GO:0097152	mesenchymal cell apoptotic process	4/989	13/18670	0.00380792	0.0283333	0.0210509	HIF1A/MSX1/SOX9/HNF1B	4
BP	GO:1905155	positive regulation of membrane invagination	4/989	13/18670	0.00380792	0.0283333	0.0210509	NCKAP1L/ITGA2/RAB31/TREM2	4
BP	GO:0010389	regulation of G2/M transition of mitotic cell cycle	20/989	196/18670	0.00383419	0.028488	0.0211659	CCNB1/CDK1/CDC6/CDC25A/CDC25B/CENPF/NEK2/ORC1/PLK1/SMARCD3/TUBA1A/CDC7/AURKB/TUBB4A/MAPRE1/TPX2/FBXL7/FBXO5/DTL/RCC2	20
BP	GO:0034502	protein localization to chromosome	11/989	82/18670	0.00388631	0.028793	0.0213925	CDK1/CENPA/PLK1/TTK/AURKB/NDC80/MACROH2A2/RCC2/CDT1/MCM8/CDCA5	11
BP	GO:1905954	positive regulation of lipid localization	11/989	82/18670	0.00388631	0.028793	0.0213925	ANXA2/ANXA2P2/EDN1/FABP3/MSR1/PLTP/PRKCD/SPP1/IKBKE/HILPDA/C1QTNF1	11
BP	GO:0002704	negative regulation of leukocyte mediated immunity	8/989	49/18670	0.00392543	0.0289295	0.0214939	ABR/FOXJ1/HMOX1/JAK3/LGALS9/PTPRC/CD300A/HAVCR2	8
BP	GO:0071715	icosanoid transport	8/989	49/18670	0.00392543	0.0289295	0.0214939	ANXA1/EDN1/ABCC1/NMB/SYK/ABCC4/PLA2G2D/SLCO3A1	8
BP	GO:1901571	fatty acid derivative transport	8/989	49/18670	0.00392543	0.0289295	0.0214939	ANXA1/EDN1/ABCC1/NMB/SYK/ABCC4/PLA2G2D/SLCO3A1	8
BP	GO:0006323	DNA packaging	21/989	210/18670	0.00392698	0.0289295	0.0214939	CCNB1/CDK1/CDKN2A/CENPA/HMGA1/MCM2/NAP1L1/SOX9/TOP2A/CHAF1B/NCAPD2/SMC4/OIP5/NCAPH/HJURP/MACROH2A2/ASF1B/NCAPG/CENPM/CENPO/CDCA5	21
BP	GO:0070167	regulation of biomineral tissue development	12/989	94/18670	0.00396952	0.0292015	0.021696	CCR1/COMP/GJA1/HIF1A/MGP/PTN/SOX9/TGFB1/TGFB3/FBXO5/RFLNA/TMEM119	12
BP	GO:0032506	cytokinetic process	7/989	39/18670	0.0039787	0.0292277	0.0217154	ECT2/AURKB/KIF23/KIF20A/RACGAP1/ANLN/CEP55	7
BP	GO:0043433	negative regulation of DNA-binding transcription factor activity	18/989	170/18670	0.00400851	0.0294052	0.0218473	ANXA4/CDKN2A/FOXJ1/FOXS1/FLNA/HMOX1/MDFI/TONSL/PTGIS/SFRP4/SFRP5/FZD6/TRAIP/HEYL/PYCARD/PELI1/GLIS2/HAVCR2	18
BP	GO:0061572	actin filament bundle organization	17/989	157/18670	0.00404768	0.0296506	0.0220297	DPYSL3/FLNA/STMN1/LIMK1/TACSTD2/MARCKS/PFN2/PLEK/SLC9A1/FSCN1/SRC/TGFB3/USH1C/LIMCH1/CARMIL1/RFLNA/SH3PXD2B	17
BP	GO:0046716	muscle cell cellular homeostasis	5/989	21/18670	0.00412694	0.0301464	0.022398	ALDOA/HIF1A/LOX/PFKM/TGFB1	5
BP	GO:0061339	establishment or maintenance of monopolar cell polarity	5/989	21/18670	0.00412694	0.0301464	0.022398	FOXJ1/MAP1B/PTK7/FSCN1/SH3BP1	5
BP	GO:0010976	positive regulation of neuron projection development	26/989	281/18670	0.00417193	0.0304217	0.0226026	CRABP2/DBN1/DPYSL3/EPO/FGFR1/HGF/ITGA3/LIMK1/MAP1B/SERPINI1/PLXNA1/PTK7/PTN/RGS2/ROBO1/S100A9/VLDLR/CXCR4/FZD1/IQGAP1/AVIL/STMN2/ANKRD1/TRPV2/PLXNA3/TUBB2B	26
BP	GO:2000045	regulation of G1/S transition of mitotic cell cycle	19/989	184/18670	0.00417633	0.0304217	0.0226026	ANXA1/CCNB1/CCND2/CCNE1/CDK1/CDC6/CDKN2A/SFN/MUC1/RBL1/CCL2/SOX4/ADAM17/CDC45/GPNMB/PLCB1/ZNF385A/GTSE1/SLFN11	19
BP	GO:0071496	cellular response to external stimulus	30/989	339/18670	0.00423071	0.0307747	0.0228648	ASNS/ATP1A1/BAK1/CHEK1/COL1A1/CTSV/CYBB/FOLR1/GJA1/GSTP1/HMOX1/TNC/ICAM1/IFI16/ITGA2/MMP7/PTN/PTPRC/SFRP2/SLC2A1/SLC9A1/SOX9/TGFB1/CIB2/POSTN/ANKRD1/STK26/KRT20/SLC39A4/NUAK2	30
BP	GO:0048568	embryonic organ development	36/989	428/18670	0.00426329	0.0309366	0.0229851	ABR/CDKN1C/COL5A2/EDN1/FGFR1/FOXC1/FOLR1/GJA1/HIF1A/HOXB7/CXCL8/KRT19/LIF/MDFI/MFAP2/MMP14/MSX1/PDGFRA/PTK7/SOX9/SPINT1/HNF1B/TGFB1/TGFB3/PHLDA2/FZD6/TEAD2/USH1C/SPINT2/MTHFD1L/CHST11/LEF1/IFT57/PLCD3/CTHRC1/TUBB2B	36
BP	GO:0010634	positive regulation of epithelial cell migration	18/989	171/18670	0.00426486	0.0309366	0.0229851	ANXA1/EDN1/FGFR1/HIF1A/HMOX1/ITGA2/ITGA3/MMP9/SOX9/SRC/ADAM17/TGFB1/ADAM9/AKT3/SRPX2/HDAC7/RAB25/GLIPR2	18
BP	GO:0048145	regulation of fibroblast proliferation	11/989	83/18670	0.004271	0.030938	0.0229861	ANXA2/ANXA2P2/CCNB1/CDC6/GSTP1/PDGFRA/S100A6/TGFB1/SPHK1/CD300A/PDGFD	11
BP	GO:0003413	chondrocyte differentiation involved in endochondral bone morphogenesis	6/989	30/18670	0.00432402	0.0311917	0.0231747	SERPINH1/COL6A2/COL6A3/COL12A1/MATN3/SOX9	6
BP	GO:0061082	myeloid leukocyte cytokine production	6/989	30/18670	0.00432402	0.0311917	0.0231747	CHGA/FCER1G/HMOX1/TGFB1/TGFB3/GPRC5B	6
BP	GO:0090022	regulation of neutrophil chemotaxis	6/989	30/18670	0.00432402	0.0311917	0.0231747	C3AR1/EDN1/NCKAP1L/CXCL8/RAC2/CCL19	6
BP	GO:0001933	negative regulation of protein phosphorylation	36/989	429/18670	0.00442467	0.0318736	0.0236813	BAK1/CCNB1/CDKN1C/CDKN2A/DUSP9/FBLN1/FOXM1/SFN/GSTP1/HGF/LIF/PLK1/PKIB/PRKCD/PTPRC/RGS2/SFRP2/TGFB1/UCHL1/NCK2/CD300A/DKK1/GPD1L/WWTR1/PYCARD/TESC/KIRREL1/PBK/PMEPA1/SEMA6A/SAMSN1/MICAL1/WNK2/NIBAN1/CD109/SPRED1	36
BP	GO:0051495	positive regulation of cytoskeleton organization	22/989	226/18670	0.00443287	0.0318885	0.0236923	ARL2/EDN1/FLNA/HCK/NCKAP1L/ICAM1/LIMK1/MAP1B/PFN2/PLEK/TGFB3/NCK2/WASF1/STMN2/MAPRE1/LIMCH1/PYCARD/KIRREL1/PLXNA3/CARMIL1/PSRC1/SH3PXD2B	22
BP	GO:0031113	regulation of microtubule polymerization	8/989	50/18670	0.00446082	0.0320452	0.0238088	ARL2/STMN1/MAP1B/TUBB4A/STMN2/MAPRE1/CLIP3/PSRC1	8
BP	GO:0061180	mammary gland epithelium development	10/989	72/18670	0.00449903	0.0322751	0.0239796	DDR1/CSF1/CSF1R/ETV5/HIF1A/MSX1/ROBO1/SRC/TGFB1/LBH	10
BP	GO:0007179	transforming growth factor beta receptor signaling pathway	20/989	199/18670	0.00454932	0.0325909	0.0242142	CDKN1C/COL1A2/COL3A1/DAB2/FMOD/FOLR1/ITGA3/LOX/LTBP1/SRC/ADAM17/TGFB1/TGFB3/ADAM9/DKK3/CHST11/PMEPA1/HTRA3/CD109/NPNT	20
BP	GO:0006027	glycosaminoglycan catabolic process	9/989	61/18670	0.00459246	0.0327301	0.0243177	CD44/VCAN/GPC4/FMOD/LUM/PRELP/SLC9A1/TGFB1/AGRN	9
BP	GO:0045604	regulation of epidermal cell differentiation	9/989	61/18670	0.00459246	0.0327301	0.0243177	CTSK/CTSV/FOXC1/SFN/SFRP4/TRIM16/ESRP1/MACROH2A2/CD109	9
BP	GO:0032467	positive regulation of cytokinesis	7/989	40/18670	0.00460651	0.0327301	0.0243177	CDC6/CDC25B/ECT2/AURKB/KIF23/RACGAP1/CSPP1	7
BP	GO:0045124	regulation of bone resorption	7/989	40/18670	0.00460651	0.0327301	0.0243177	ADAM8/CSF1R/TNFRSF11B/SPP1/SRC/SYK/TMEM119	7
BP	GO:0071470	cellular response to osmotic stress	7/989	40/18670	0.00460651	0.0327301	0.0243177	AKR1B1/TSPO/EPO/SLC2A1/YBX3/ARHGEF2/STK39	7
BP	GO:0090184	positive regulation of kidney development	7/989	40/18670	0.00460651	0.0327301	0.0243177	HOXB7/LIF/SOX9/TGFB1/PROM1/PDGFD/CD24	7
BP	GO:0034612	response to tumor necrosis factor	28/989	312/18670	0.00462466	0.0328143	0.0243802	BIRC3/CD27/COL1A1/EDN1/GSTP1/ICAM1/CXCL8/LTB/TNFRSF11B/CCL2/CCL19/CCL20/SYK/ADAM17/YBX3/ADAM9/TNFRSF18/SPHK1/ARHGEF2/TRAIP/POSTN/TNFSF13B/CLIP3/ANKRD1/TNFRSF21/PYCARD/TNFRSF19/NPNT	28
BP	GO:0034329	cell junction assembly	23/989	241/18670	0.00468322	0.0331546	0.024633	ARL2/COL16A1/CTNND2/ECT2/FLNA/FLNC/GJA1/ITGA2/ITGB4/LAMA5/LAMC1/LAMC2/MMP14/SLC9A1/FSCN1/SRC/IQGAP1/LIMCH1/SH3BP1/HDAC7/FBLIM1/RCC2/POF1B	23
BP	GO:0048144	fibroblast proliferation	11/989	84/18670	0.00468537	0.0331546	0.024633	ANXA2/ANXA2P2/CCNB1/CDC6/GSTP1/PDGFRA/S100A6/TGFB1/SPHK1/CD300A/PDGFD	11
BP	GO:0097327	response to antineoplastic agent	12/989	96/18670	0.00471654	0.0333298	0.0247632	ASNS/DDX11/EDN1/EPO/HMOX1/ICAM1/MAPK13/PTAFR/RAD51/TGFB1/ADAM9/FIBIN	12
BP	GO:0016051	carbohydrate biosynthetic process	21/989	214/18670	0.0048832	0.0344607	0.0256034	ALDOA/AKR1B1/ENO1/ENO2/G6PD/PLEK/PTAFR/SLC2A1/TGFB1/TKT/DYRK2/B4GALT5/B3GNT3/CHST11/ISYNA1/CSGALNACT1/B3GNT5/B3GNT9/G6PC3/B3GNT7/SOGA1	21
BP	GO:1903305	regulation of regulated secretory pathway	17/989	160/18670	0.00490449	0.034564	0.0256802	ABR/FCER1G/FGR/HMOX1/ITGAM/ITGB2/LGALS9/PFN2/PTAFR/RAC2/SYK/CPLX2/CD300A/NCS1/SYT13/MICAL1/UNC13D	17
BP	GO:0018105	peptidyl-serine phosphorylation	27/989	299/18670	0.00493123	0.0347055	0.0257853	BAK1/CCNB1/CD44/CDK1/EPO/HGF/LIF/PFN2/PLK1/PRKCD/MAPK13/PRKX/SFRP2/SRC/SYK/TGFB1/TTK/CDC7/NCK2/DYRK2/RIPK2/AURKB/IKBKE/AKT3/DKK1/GPD1L/STK39	27
BP	GO:0051090	regulation of DNA-binding transcription factor activity	36/989	432/18670	0.00494028	0.0347221	0.0257977	ADAM8/ANXA4/CDKN2A/EDN1/FANCD2/FOXJ1/FOXS1/FLNA/HCK/HMOX1/ICAM1/IL18/ITGB2/LGALS9/MDFI/TONSL/PTGIS/S100A8/S100A9/SFRP4/SFRP5/SYK/TGFB1/TLR2/ZIC2/FZD1/FZD6/RIPK2/SPHK1/ARHGEF2/TRAIP/HEYL/PYCARD/PELI1/GLIS2/HAVCR2	36
BP	GO:0031100	animal organ regeneration	10/989	73/18670	0.00497187	0.0348031	0.0258578	BAK1/CDK1/GSTP1/HGF/HMOX1/PGF/PKM/TGFB1/TYMS/SULF2	10
BP	GO:0072401	signal transduction involved in DNA integrity checkpoint	10/989	73/18670	0.00497187	0.0348031	0.0258578	CCNB1/CDK1/CHEK1/SFN/MUC1/PLK1/SOX4/ZNF385A/GTSE1/DTL	10
BP	GO:0072422	signal transduction involved in DNA damage checkpoint	10/989	73/18670	0.00497187	0.0348031	0.0258578	CCNB1/CDK1/CHEK1/SFN/MUC1/PLK1/SOX4/ZNF385A/GTSE1/DTL	10
BP	GO:0006493	protein O-linked glycosylation	13/989	109/18670	0.00501692	0.0349297	0.0259519	MUC1/MUC3A/MUC6/GCNT3/B4GALT5/CHST4/B3GNT3/ST6GALNAC4/B3GNT5/B3GNT7/XXYLT1/MUC20/MUC5B	13
BP	GO:0010248	establishment or maintenance of transmembrane electrochemical gradient	4/989	14/18670	0.00510981	0.0349297	0.0259519	ATP1A1/ATP1B3/FXYD2/BAK1	4
BP	GO:0032802	low-density lipoprotein particle receptor catabolic process	4/989	14/18670	0.00510981	0.0349297	0.0259519	ANXA2/ANXA2P2/VLDLR/MYLIP	4
BP	GO:0036376	sodium ion export across plasma membrane	4/989	14/18670	0.00510981	0.0349297	0.0259519	ATP1A1/ATP1B3/FXYD2/SLC9A1	4
BP	GO:0045064	T-helper 2 cell differentiation	4/989	14/18670	0.00510981	0.0349297	0.0259519	ANXA1/CD86/IL18/BATF	4
BP	GO:0090231	regulation of spindle checkpoint	4/989	14/18670	0.00510981	0.0349297	0.0259519	CCNB1/MAD2L1/NDC80/CDT1	4
BP	GO:0090266	regulation of mitotic cell cycle spindle assembly checkpoint	4/989	14/18670	0.00510981	0.0349297	0.0259519	CCNB1/MAD2L1/NDC80/CDT1	4
BP	GO:1903504	regulation of mitotic spindle checkpoint	4/989	14/18670	0.00510981	0.0349297	0.0259519	CCNB1/MAD2L1/NDC80/CDT1	4
BP	GO:0045624	positive regulation of T-helper cell differentiation	5/989	22/18670	0.00511123	0.0349297	0.0259519	ANXA1/CD86/IL18/CCL19/RIPK2	5
BP	GO:0060390	regulation of SMAD protein signal transduction	5/989	22/18670	0.00511123	0.0349297	0.0259519	DAB2/CCN3/TGFB1/TGFB3/WWTR1	5
BP	GO:0090189	regulation of branching involved in ureteric bud morphogenesis	5/989	22/18670	0.00511123	0.0349297	0.0259519	HOXB7/TACSTD2/SOX9/HNF1B/TGFB1	5
BP	GO:0002888	positive regulation of myeloid leukocyte mediated immunity	6/989	31/18670	0.00512581	0.0349297	0.0259519	FCER1G/FGR/ITGAM/ITGB2/PTAFR/SYK	6
BP	GO:0003401	axis elongation	6/989	31/18670	0.00512581	0.0349297	0.0259519	TNC/PTK7/SFRP2/SOX9/HNF1B/TGFB1	6
BP	GO:0044319	wound healing, spreading of cells	6/989	31/18670	0.00512581	0.0349297	0.0259519	DDR1/CD44/COL5A1/FLNA/MMP12/ADAM17	6
BP	GO:0090505	epiboly involved in wound healing	6/989	31/18670	0.00512581	0.0349297	0.0259519	DDR1/CD44/COL5A1/FLNA/MMP12/ADAM17	6
BP	GO:1903319	positive regulation of protein maturation	6/989	31/18670	0.00512581	0.0349297	0.0259519	ADAM8/ENO1/MELTF/MMP14/SOX4/SRC	6
BP	GO:0046635	positive regulation of alpha-beta T cell activation	9/989	62/18670	0.00512584	0.0349297	0.0259519	ANXA1/CD86/NCKAP1L/IL18/LGALS9/PTPRC/CCL19/SYK/RIPK2	9
BP	GO:1901862	negative regulation of muscle tissue development	9/989	62/18670	0.00512584	0.0349297	0.0259519	G6PD/GJA1/IGFBP5/RGS2/TGFB1/FZD7/YBX3/DKK1/LEF1	9
BP	GO:0007044	cell-substrate junction assembly	12/989	97/18670	0.00512999	0.0349297	0.0259519	COL16A1/ITGA2/ITGB4/LAMA5/LAMC1/LAMC2/MMP14/SLC9A1/SRC/IQGAP1/LIMCH1/RCC2	12
BP	GO:0030316	osteoclast differentiation	12/989	97/18670	0.00512999	0.0349297	0.0259519	ANXA2/ANXA2P2/CCR1/CSF1/CSF1R/GPR183/FCER1G/SRC/TGFB1/LILRB4/TREM2/CD109	12
BP	GO:0002028	regulation of sodium ion transport	11/989	85/18670	0.00513099	0.0349297	0.0259519	ATP1A1/ATP1B3/FXYD2/SERPINE2/FXYD3/SLC9A1/TGFB1/GPD1L/STK39/TESC/WNK2	11
BP	GO:1903825	organic acid transmembrane transport	15/989	135/18670	0.00527675	0.0357525	0.0265632	FOLR1/RGS2/SLC1A3/SLC1A5/SLC1A7/SLC6A6/SLC6A8/SLC6A9/SLC7A1/SLC7A7/SLC16A3/SLC7A8/STK39/SLC38A1/EMB	15
BP	GO:1905039	carboxylic acid transmembrane transport	15/989	135/18670	0.00527675	0.0357525	0.0265632	FOLR1/RGS2/SLC1A3/SLC1A5/SLC1A7/SLC6A6/SLC6A8/SLC6A9/SLC7A1/SLC7A7/SLC16A3/SLC7A8/STK39/SLC38A1/EMB	15
BP	GO:0014065	phosphatidylinositol 3-kinase signaling	16/989	148/18670	0.00527935	0.0357525	0.0265632	EDN1/EPO/FGFR1/FGR/HGF/IL18/PDGFRA/SERPINE2/PIK3CD/SOX9/SRC/TYRO3/IER3/CEP55/PDGFD/UNC5B	16
BP	GO:0051494	negative regulation of cytoskeleton organization	16/989	148/18670	0.00527935	0.0357525	0.0265632	CAPG/CCNF/STMN1/TACSTD2/MAP1B/NEK2/PFN2/PRKCD/TMSB10/ARHGEF2/TUBB4A/AVIL/STMN2/MAPRE1/CLIP3/CARMIL1	16
BP	GO:0030890	positive regulation of B cell proliferation	7/989	41/18670	0.00530618	0.0357841	0.0265866	GPR183/NCKAP1L/PTPRC/TNFSF13B/CLCF1/PELI1/SLC39A10	7
BP	GO:0043403	skeletal muscle tissue regeneration	7/989	41/18670	0.00530618	0.0357841	0.0265866	ANXA1/BCL9/KLF5/GJA1/PKM/PTGFRN/FZD7	7
BP	GO:1903053	regulation of extracellular matrix organization	7/989	41/18670	0.00530618	0.0357841	0.0265866	AEBP1/DDR1/MELTF/FSCN1/SOX9/TGFB1/ANTXR1	7
BP	GO:0050673	epithelial cell proliferation	36/989	434/18670	0.00531153	0.0357841	0.0265866	CDKN1C/F3/FGFR1/GJA1/SFN/HGF/HIF1A/HMOX1/IGFBP5/LAMB1/LAMC1/LOXL2/TACSTD2/MMP12/MMP14/CCN3/PGF/PRKX/PTN/ROBO1/CCL2/SFRP2/SOX9/ADAM17/HNF1B/TGFA/TGFB1/FZD7/AKT3/SULF1/UHRF1/IFT57/SULF2/SGPP2/CD109/NRARP	36
BP	GO:0032508	DNA duplex unwinding	13/989	110/18670	0.00542116	0.0364282	0.0270653	ANXA1/CHD3/DDX11/HMGA1/MCM2/MCM4/RAD51/TOP2A/CDC45/RECQL4/GINS1/DSCC1/MCM8	13
BP	GO:0033559	unsaturated fatty acid metabolic process	13/989	110/18670	0.00542116	0.0364282	0.0270653	ALOX5/ALOX5AP/ANXA1/EDN1/FABP5/GSTP1/PTGDS/PTGIS/TBXAS1/PTGES/CYP2S1/SCD5/ELOVL7	13
BP	GO:0120032	regulation of plasma membrane bounded cell projection assembly	18/989	175/18670	0.00542898	0.0364337	0.0270693	KLF5/DPYSL3/ICAM1/TACSTD2/MYO10/PFN2/PRKCD/RAC2/RAP1GAP/CCL19/FSCN1/TGFB3/DCDC2/ANLN/RCC2/EPS8L3/KCTD17/AGRN	18
BP	GO:0006936	muscle contraction	31/989	360/18670	0.00547636	0.0366531	0.0272323	ADRA2C/ALDOA/ASPH/ATP1A1/CHGA/COMP/CRYAB/DES/DSG2/EDN1/ENO1/FLNA/GJA1/GUCY1A1/ITGA2/KCNQ1/PTAFR/RGS2/SLC6A8/SLC9A1/TPM2/TPM4/CXCR4/SPHK1/MYL9/GPD1L/SULF1/KCNE4/MYOF/SULF2/NPNT	31
BP	GO:0072395	signal transduction involved in cell cycle checkpoint	10/989	74/18670	0.00548281	0.0366531	0.0272323	CCNB1/CDK1/CHEK1/SFN/MUC1/PLK1/SOX4/ZNF385A/GTSE1/DTL	10
BP	GO:1900182	positive regulation of protein localization to nucleus	10/989	74/18670	0.00548281	0.0366531	0.0272323	CDK1/ECT2/FLNA/LIF/PLK1/PRKCD/SRC/TGFB1/GTSE1/GLIS2	10
BP	GO:0031529	ruffle organization	8/989	52/18670	0.00569811	0.037946	0.0281929	CSF1R/ICAM1/TACSTD2/PFN2/PLEK/CARMIL1/RCC2/EPS8L3	8
BP	GO:0032731	positive regulation of interleukin-1 beta production	8/989	52/18670	0.00569811	0.037946	0.0281929	IFI16/LGALS9/MNDA/CCL19/RIPK2/TRIM16/PYCARD/INAVA	8
BP	GO:0051438	regulation of ubiquitin-protein transferase activity	8/989	52/18670	0.00569811	0.037946	0.0281929	CDC20/LIMK1/MAD2L1/PLK1/UBE2C/FBXO5/UBE2S/MAGEC2	8
BP	GO:0046637	regulation of alpha-beta T cell differentiation	9/989	63/18670	0.00570599	0.03795	0.0281959	ANXA1/CD86/NCKAP1L/IL18/JAK3/LGALS9/CCL19/SYK/RIPK2	9
BP	GO:0043393	regulation of protein binding	21/989	217/18670	0.00572043	0.0379974	0.0282311	ANXA2/ANXA2P2/BAK1/CRMP1/DAB2/DDX11/STMN1/LOX/MMP9/PLK1/PRKCD/SMARCD3/SRC/PHLDA2/RIPK2/AURKB/MAPRE1/DKK1/LDOC1/LEF1/CTHRC1	21
BP	GO:2001233	regulation of apoptotic signaling pathway	34/989	406/18670	0.00574245	0.038095	0.0283036	BAK1/BCL2A1/CD44/CTSC/ENO1/EPO/FGFR1/SFN/GSTP1/HGF/HIF1A/HMOX1/ICAM1/ITGAV/LGALS9/MAGEA3/MMP9/MSX1/MUC1/PLAUR/PRKCD/PTPRC/S100A8/S100A9/SFRP2/SRC/NCK2/YBX3/ARHGEF2/ZNF385A/PYCARD/BMF/CREB3L1/UNC5B	34
BP	GO:0072676	lymphocyte migration	13/989	111/18670	0.00585104	0.0387659	0.0288021	ADAM8/GPR183/ICAM1/PIK3CD/CCL2/CCL19/CCL20/SLC12A2/ADAM17/IL27RA/CXCL14/STK39/PYCARD	13
BP	GO:0045766	positive regulation of angiogenesis	20/989	204/18670	0.00598449	0.0395437	0.0293799	ANXA1/C3AR1/CYBB/F3/HGF/HIF1A/HK2/HMOX1/CXCL8/ITGAX/ITGB2/PGF/PKM/PTGIS/SFRP2/CXCR4/SPHK1/AKT3/SRPX2/HDAC7	20
BP	GO:0048872	homeostasis of number of cells	23/989	246/18670	0.00599199	0.0395437	0.0293799	ANXA1/BAK1/CSF1/GPR183/EPO/FCER1G/G6PD/NCKAP1L/HIF1A/HMOX1/JAK3/LGALS9/CCN3/PIK3CD/CXCL6/SOX9/SPI1/ADAM17/TGFB1/CCNB2/AKT3/TNFSF13B/RHEX	23
BP	GO:0014066	regulation of phosphatidylinositol 3-kinase signaling	14/989	124/18670	0.00599884	0.0395437	0.0293799	EPO/FGFR1/FGR/HGF/IL18/PDGFRA/SERPINE2/PIK3CD/SOX9/SRC/IER3/CEP55/PDGFD/UNC5B	14
BP	GO:0046717	acid secretion	14/989	124/18670	0.00599884	0.0395437	0.0293799	ANXA1/EDN1/GLS/KCNQ1/NMB/SLC1A3/SLC1A5/SLC1A7/SLC6A9/SNAP25/SYK/TFF2/ABCC4/PLA2G2D	14
BP	GO:0007409	axonogenesis	38/989	468/18670	0.00602753	0.0395856	0.0294111	CRABP2/CRMP1/CSF1R/DBN1/EPHB6/GRB7/KEL/STMN1/LIMK1/MAP1B/NDN/NRCAM/PIK3CD/PLXNA1/RAC2/RAP1GAP/ROBO1/S100A6/SPP1/SRC/UCHL1/VLDLR/CXCR4/NUMBL/PDLIM7/B4GALT5/TRPV2/PLXNA3/ENAH/SEMA6A/ZSWIM5/NIBAN2/ZSWIM4/LINGO1/EMB/UNC5B/TUBB2B/AGRN	38
BP	GO:0090504	epiboly	6/989	32/18670	0.00603137	0.0395856	0.0294111	DDR1/CD44/COL5A1/FLNA/MMP12/ADAM17	6
BP	GO:0150076	neuroinflammatory response	10/989	75/18670	0.00603387	0.0395856	0.0294111	CTSC/IL18/ITGAM/ITGB2/MMP9/PTPRC/TLR2/SPHK1/BACE2/TREM2	10
BP	GO:0031644	regulation of neurological system process	15/989	137/18670	0.00604223	0.0395856	0.0294111	ADRA2C/CTSC/EDN1/FABP5/HGF/ITGA2/ITGAX/CCN3/NPTX2/PTAFR/SLC9A1/SRC/MTMR2/CACNG4/TNFRSF21	15
BP	GO:0070301	cellular response to hydrogen peroxide	12/989	99/18670	0.00604326	0.0395856	0.0294111	ANXA1/CDK1/NQO1/ECT2/HGF/PRKCD/MAPK13/PYCR1/SRC/SPHK1/STK26/PDGFD	12
BP	GO:0014068	positive regulation of phosphatidylinositol 3-kinase signaling	11/989	87/18670	0.00612237	0.0400534	0.0297587	EPO/FGFR1/FGR/HGF/IL18/PDGFRA/PIK3CD/SOX9/SRC/PDGFD/UNC5B	11
BP	GO:0032703	negative regulation of interleukin-2 production	5/989	23/18670	0.00625077	0.0407397	0.0302686	PTPRC/HOMER3/VSIG4/HDAC7/HAVCR2	5
BP	GO:0032753	positive regulation of interleukin-4 production	5/989	23/18670	0.00625077	0.0407397	0.0302686	CD86/FCER1G/LGALS9/SYK/HAVCR2	5
BP	GO:0032799	low-density lipoprotein receptor particle metabolic process	5/989	23/18670	0.00625077	0.0407397	0.0302686	ANXA2/ANXA2P2/ITGAV/VLDLR/MYLIP	5
BP	GO:0014902	myotube differentiation	13/989	112/18670	0.00630768	0.0410591	0.0305059	BCL9/KLF5/CD53/KEL/MMP14/CCN3/PTGFRN/MYOF/PLEKHO1/NIBAN2/BHLHE41/DNER/TMEM119	13
BP	GO:0097305	response to alcohol	22/989	233/18670	0.00633116	0.0411375	0.0305641	BAK1/CD27/CDK1/CFTR/CYBB/NQO1/G6PD/GSTP1/TNC/ICAM1/OXCT1/PTGFR/RAD51/RGS2/S100A8/CCL19/SPI1/TGFB1/TYMS/GRAMD1B/GRAMD1A/AACS	22
BP	GO:0045669	positive regulation of osteoblast differentiation	9/989	64/18670	0.00633553	0.0411375	0.0305641	JAG1/CLIC1/HGF/SFRP2/PDLIM7/FBXO5/CTHRC1/NPNT/TMEM119	9
BP	GO:2000146	negative regulation of cell motility	30/989	349/18670	0.00636964	0.0413073	0.0306903	ABR/JAG1/COL3A1/DPYSL3/FBLN1/GSTP1/HMOX1/IGFBP5/TACSTD2/NBL1/CCN3/PFN2/PTN/ROBO1/CCL2/SFRP2/TGFB1/ADGRG1/IL27RA/SPINT2/CD300A/LIMCH1/SULF1/PLCB1/STK26/CCL28/SLAMF8/ADAMTS9/SINHCAF/SPRED1	30
BP	GO:0045840	positive regulation of mitotic nuclear division	8/989	53/18670	0.00640696	0.0413945	0.0307551	EDN1/TGFA/TGFB1/SPHK1/DLGAP5/UBE2C/CDT1/CDCA5	8
BP	GO:0070228	regulation of lymphocyte apoptotic process	8/989	53/18670	0.00640696	0.0413945	0.0307551	ADAM8/CD27/HIF1A/JAK3/LGALS9/PDCD1/AURKB/SLC39A10	8
BP	GO:1902475	L-alpha-amino acid transmembrane transport	8/989	53/18670	0.00640696	0.0413945	0.0307551	RGS2/SLC1A3/SLC1A5/SLC1A7/SLC7A1/SLC7A7/SLC7A8/SLC38A1	8
BP	GO:0060840	artery development	12/989	100/18670	0.00654577	0.0421865	0.0313435	JAG1/COL3A1/COMP/FOXC1/FOLR1/LOX/LOXL1/LTBP1/ROBO1/SOX4/AKT3/ADAMTS9	12
BP	GO:0061640	cytoskeleton-dependent cytokinesis	12/989	100/18670	0.00654577	0.0421865	0.0313435	CENPA/ECT2/STMN1/PLK1/AURKB/KIF23/KIF20A/KIF4A/RACGAP1/ANLN/CEP55/CDT1	12
BP	GO:0043112	receptor metabolic process	19/989	192/18670	0.0065868	0.042346	0.031462	ANXA2/ANXA2P2/EDN1/FCER1G/HIF1A/CXCL8/ITGAV/ITGB2/SFRP4/SNAP25/SYK/TGFB1/VLDLR/MTMR2/RAB31/DKK1/CACNG4/MYLIP/PHETA2	19
BP	GO:1901136	carbohydrate derivative catabolic process	19/989	192/18670	0.0065868	0.042346	0.031462	AOAH/CD44/CHIT1/VCAN/GPC4/FMOD/LUM/MMP12/PDE4A/PDE7A/PRELP/PRKCD/RENBP/SLC9A1/TGFB1/GPD1L/APOBEC3C/ADAMTS9/AGRN	19
BP	GO:0046785	microtubule polymerization	10/989	76/18670	0.00662711	0.0425526	0.0316155	ARL2/STMN1/MAP1B/TUBB4A/STMN2/MAPRE1/CLIP3/FBXO5/TPPP3/PSRC1	10
BP	GO:0002467	germinal center formation	4/989	15/18670	0.00667927	0.0425722	0.03163	FOXJ1/ADAM17/TNFSF13B/UNC13D	4
BP	GO:0018158	protein oxidation	4/989	15/18670	0.00667927	0.0425722	0.03163	LOX/LOXL1/LOXL2/LOXL4	4
BP	GO:0030852	regulation of granulocyte differentiation	4/989	15/18670	0.00667927	0.0425722	0.03163	C1QC/EVI2B/LEF1/TESC	4
BP	GO:0043517	positive regulation of DNA damage response, signal transduction by p53 class mediator	4/989	15/18670	0.00667927	0.0425722	0.03163	MSX1/ZNF385A/ANKRD1/SPRED1	4
BP	GO:0072160	nephron tubule epithelial cell differentiation	4/989	15/18670	0.00667927	0.0425722	0.03163	LIF/PROM1/WWTR1/CD24	4
BP	GO:0090177	establishment of planar polarity involved in neural tube closure	4/989	15/18670	0.00667927	0.0425722	0.03163	PTK7/SFRP2/FZD1/CTHRC1	4
BP	GO:0008064	regulation of actin polymerization or depolymerization	18/989	179/18670	0.00684084	0.0435267	0.0323392	CAPG/DBN1/HCK/NCKAP1L/ICAM1/PFN2/PLEK/PRKCD/NCK2/WASF1/TMSB10/AVIL/COTL1/SH3BP1/PYCARD/KIRREL1/CARMIL1/PLEKHG2	18
BP	GO:0005996	monosaccharide metabolic process	26/989	292/18670	0.00684576	0.0435267	0.0323392	ALDOA/AKR1B1/ENO1/ENO2/FABP5/FUT4/G6PD/HK2/HK3/PFKFB3/PFKM/PFKP/PKM/SLC2A1/SLC2A3/SRC/TFF3/TKT/PHLDA2/TKTL1/DYRK2/CHST1/HKDC1/G6PC3/C1QTNF1/SOGA1	26
BP	GO:0019318	hexose metabolic process	23/989	249/18670	0.00691283	0.0438994	0.0326161	ALDOA/AKR1B1/ENO1/ENO2/FABP5/FUT4/G6PD/HK2/HK3/PFKFB3/PFKM/PFKP/PKM/SRC/TFF3/PHLDA2/TKTL1/DYRK2/CHST1/HKDC1/G6PC3/C1QTNF1/SOGA1	23
BP	GO:0001953	negative regulation of cell-matrix adhesion	7/989	43/18670	0.00694066	0.0439688	0.0326677	JAG1/CDKN2A/MMP12/MMP14/SRC/POSTN/RCC2	7
BP	GO:0051293	establishment of spindle localization	7/989	43/18670	0.00694066	0.0439688	0.0326677	CENPA/MAD2L1/PLK1/ARHGEF2/NDC80/ACTL8/MISP	7
BP	GO:0060485	mesenchyme development	25/989	278/18670	0.00699853	0.0442814	0.0329	JAG1/COL1A1/DAB2/EDN1/FGFR1/FOXC1/FOLR1/HGF/HIF1A/LAMA5/LOXL2/MSX1/PTK7/ROBO1/S100A4/SFRP2/SOX9/TGFB1/TGFB3/TEAD2/WWTR1/HEYL/LEF1/SEMA6A/GLIPR2	25
BP	GO:0002548	monocyte chemotaxis	9/989	65/18670	0.00701711	0.044325	0.0329323	ANXA1/CCR1/NBL1/CCN3/CCL2/CCL19/CCL20/PLA2G7/SLAMF8	9
BP	GO:0033028	myeloid cell apoptotic process	6/989	33/18670	0.00704802	0.044325	0.0329323	ANXA1/CDKN2A/EPO/FCER1G/PIK3CD/ADAM17	6
BP	GO:0046633	alpha-beta T cell proliferation	6/989	33/18670	0.00704802	0.044325	0.0329323	ELF4/IL18/LGALS9/PTPRC/SYK/RIPK2	6
BP	GO:0060603	mammary gland duct morphogenesis	6/989	33/18670	0.00704802	0.044325	0.0329323	DDR1/CSF1/CSF1R/ETV5/SRC/TGFB1	6
BP	GO:0070232	regulation of T cell apoptotic process	6/989	33/18670	0.00704802	0.044325	0.0329323	ADAM8/CD27/HIF1A/JAK3/LGALS9/PDCD1	6
BP	GO:0090288	negative regulation of cellular response to growth factor stimulus	17/989	166/18670	0.00706334	0.0443677	0.0329641	LTBP1/NBL1/SFRP2/ADAM17/TGFB1/TGFB3/FZD1/DKK1/SULF1/CHST11/SULF2/PMEPA1/SEMA6A/NIBAN2/CREB3L1/HTRA3/CD109	17
BP	GO:0032611	interleukin-1 beta production	12/989	101/18670	0.00708068	0.0444229	0.0330051	GSTP1/IFI16/LGALS9/MNDA/CCL19/RIPK2/SPHK1/TRIM16/PYCARD/TREM2/INAVA/GBP5	12
BP	GO:0002763	positive regulation of myeloid leukocyte differentiation	8/989	54/18670	0.00718064	0.0449417	0.0333905	CCR1/CSF1/EVI2B/LIF/TGFB1/LEF1/TREM2/TESC	8
BP	GO:0032655	regulation of interleukin-12 production	8/989	54/18670	0.00718064	0.0449417	0.0333905	JAK3/LGALS9/LTB/CCL19/SYK/TLR2/RIPK2/PLCB1	8
BP	GO:0030832	regulation of actin filament length	18/989	180/18670	0.00723672	0.0452087	0.0335889	CAPG/DBN1/HCK/NCKAP1L/ICAM1/PFN2/PLEK/PRKCD/NCK2/WASF1/TMSB10/AVIL/COTL1/SH3BP1/PYCARD/KIRREL1/CARMIL1/PLEKHG2	18
BP	GO:0051017	actin filament bundle assembly	16/989	153/18670	0.0072407	0.0452087	0.0335889	DPYSL3/FLNA/STMN1/LIMK1/TACSTD2/MARCKS/PFN2/PLEK/SLC9A1/FSCN1/SRC/TGFB3/USH1C/LIMCH1/CARMIL1/SH3PXD2B	16
BP	GO:0048678	response to axon injury	10/989	77/18670	0.0072646	0.0452493	0.0336191	TSPO/CDK1/DPYSL3/EPO/FOLR1/TNC/LGALS1/MAP1B/PTN/SPP1	10
BP	GO:1901224	positive regulation of NIK/NF-kappaB signaling	10/989	77/18670	0.0072646	0.0452493	0.0336191	CD27/EDN1/IL18/LGALS9/CCL19/TLR2/SPHK1/PTP4A3/TREM2/HAVCR2	10
BP	GO:0006690	icosanoid metabolic process	13/989	114/18670	0.00730582	0.0454516	0.0337694	ALOX5/ALOX5AP/ANXA1/EDN1/FABP5/ABCC1/PTGDS/PTGIS/SYK/TBXAS1/TLR2/PTGES/CYP2S1	13
BP	GO:0035023	regulation of Rho protein signal transduction	15/989	140/18670	0.00735562	0.0457068	0.033959	ABR/COL3A1/ECT2/ITGA3/STMN1/ROBO1/VAV1/ARHGEF2/ADGRG1/ARHGEF17/ARHGEF3/FGD6/PLEKHG2/EPS8L3/ARHGEF25	15
BP	GO:0003433	chondrocyte development involved in endochondral bone morphogenesis	5/989	24/18670	0.00755742	0.0467931	0.034766	SERPINH1/COL6A2/COL6A3/COL12A1/MATN3	5
BP	GO:0032528	microvillus organization	5/989	24/18670	0.00755742	0.0467931	0.034766	KLF5/RAP1GAP/FSCN1/USH1C/STK26	5
BP	GO:0045606	positive regulation of epidermal cell differentiation	5/989	24/18670	0.00755742	0.0467931	0.034766	FOXC1/SFN/SFRP4/TRIM16/MACROH2A2	5
BP	GO:0006090	pyruvate metabolic process	16/989	154/18670	0.0076955	0.0475913	0.0353591	ALDOA/ENO1/ENO2/HIF1A/HK2/HK3/LDHB/ME1/PFKFB3/PFKM/PFKP/PKM/SLC16A3/SLC2A6/PDP1/HKDC1	16
BP	GO:0051271	negative regulation of cellular component movement	32/989	384/18670	0.0077373	0.047793	0.035509	ABR/JAG1/COL3A1/DPYSL3/FBLN1/GSTP1/HMOX1/IGFBP5/TACSTD2/NBL1/CCN3/PFN2/PTN/ROBO1/CCL2/SFRP2/TGFB1/ADGRG1/IL27RA/SPINT2/CD300A/LIMCH1/SULF1/PLCB1/STK26/PLXNA3/CCL28/SLAMF8/ADAMTS9/SEMA6A/SINHCAF/SPRED1	32
BP	GO:0035303	regulation of dephosphorylation	20/989	209/18670	0.00777129	0.047946	0.0356226	DLG3/NCKAP1L/ITGA2/MGAT5/PLEK/PRKCD/PTN/PTPRC/SRC/TGFB1/IQGAP1/MTMR2/PKMYT1/RCAN2/RCAN3/CD300A/PPP1R14D/SLC39A10/SPRED1/NPNT	20
BP	GO:1904375	regulation of protein localization to cell periphery	13/989	115/18670	0.00784964	0.0483625	0.0359321	ANXA13/DAB2/EPB41L2/GPC4/ITGA3/MMP14/PLK1/STX3/TGFB1/CLIP3/TREM2/LYPD1/MISP	13
BP	GO:0010717	regulation of epithelial to mesenchymal transition	11/989	90/18670	0.00788453	0.0483625	0.0359321	JAG1/COL1A1/DAB2/FOXC1/LOXL2/SFRP2/TGFB1/TGFB3/WWTR1/LEF1/GLIPR2	11
BP	GO:0032651	regulation of interleukin-1 beta production	11/989	90/18670	0.00788453	0.0483625	0.0359321	GSTP1/IFI16/LGALS9/MNDA/CCL19/RIPK2/SPHK1/TRIM16/PYCARD/TREM2/INAVA	11
BP	GO:0007019	microtubule depolymerization	7/989	44/18670	0.0078853	0.0483625	0.0359321	KIF2A/STMN1/MAP1B/ARHGEF2/KIF2C/STMN2/KIF18B	7
BP	GO:0071622	regulation of granulocyte chemotaxis	7/989	44/18670	0.0078853	0.0483625	0.0359321	C3AR1/CSF1/EDN1/NCKAP1L/CXCL8/RAC2/CCL19	7
BP	GO:0034614	cellular response to reactive oxygen species	17/989	168/18670	0.00793338	0.0486001	0.0361087	ANXA1/CDK1/NQO1/ECT2/GUCY1B1/HGF/MMP2/MMP9/PDGFRA/PRKCD/MAPK13/PYCR1/SOD3/SRC/SPHK1/STK26/PDGFD	17
BP	GO:1901861	regulation of muscle tissue development	16/989	155/18670	0.00817291	0.0497776	0.0369835	CCNB1/CDK1/CENPF/EDN1/FGFR1/G6PD/GJA1/IGFBP5/LOX/RGS2/TGFB1/FZD7/YBX3/DKK1/LEF1/NIBAN2	16
BP	GO:0007163	establishment or maintenance of cell polarity	20/989	210/18670	0.00817595	0.0497776	0.0369835	CENPA/DLG3/FOXJ1/NCKAP1L/MAD2L1/MAP1B/PLK1/PTK7/CCL19/SFRP5/SLC9A1/FSCN1/ARHGEF2/NDC80/SPINT2/KIF2C/SH3BP1/ACTL8/MISP/RHOV	20
BP	GO:0050707	regulation of cytokine secretion	20/989	210/18670	0.00817595	0.0497776	0.0369835	ANXA1/ANXA4/CSF1R/FGR/IGHD/LGALS9/MMP12/PAEP/CCL19/SRC/SYK/TLR2/RIPK2/IL27RA/TRIM16/POSTN/TNFRSF21/PYCARD/VTCN1/HAVCR2	20
BP	GO:0007435	salivary gland morphogenesis	6/989	34/18670	0.00818301	0.0497776	0.0369835	FGFR1/HGF/LAMA5/PLXNA1/TGFB1/TGFB3	6
BP	GO:0045066	regulatory T cell differentiation	6/989	34/18670	0.00818301	0.0497776	0.0369835	FANCD2/LGALS9/TGFB1/TNFRSF18/LILRB4/PLA2G2D	6
BP	GO:0140115	export across plasma membrane	6/989	34/18670	0.00818301	0.0497776	0.0369835	ATP1A1/ATP1B3/FXYD2/KCNQ1/SLC9A1/KCNE4	6
BP	GO:1990778	protein localization to cell periphery	27/989	311/18670	0.00821799	0.049932	0.0370982	ANXA2/ANXA2P2/ANXA13/ATP1B3/DAB2/EPB41L2/FCER1G/GPC4/FLNA/FYB1/ITGA3/LAMA5/MMP14/PLK1/SNAP25/STX3/TGFB1/RAB31/CLSTN1/TSPAN15/CLIP3/TREM2/ANLN/TESC/RAB34/LYPD1/MISP	27
