# Supplementary material for: Identification of a Ferroptosis-Related Signature Model Including mRNAs and lncRNAs for Predicting Prognosis and Immune Activity in Hepatocellular Carcinoma
Source: Front Oncol. 2021 Sep 9;11:738477. doi: 10.3389/fonc.2021.738477 (PMC8458836; doi:10.3389/fonc.2021.738477)
Supplement: Supplementary file 2 [file DataSheet_2.zip › Supplementary Table 5.xlsx]

## Sheet: Sheet1
ONTOLOGY	ID	Description	GeneRatio	BgRatio	pvalue	p.adjust	qvalue	geneID	Count
KEGG	hsa04110	Cell cycle	30/538	124/8076	3.25122e-10	9.75366e-08	6.94734e-08	BUB1/BUB1B/CCNB1/CCND2/CCNE1/CDK1/CDC6/CDC20/CDC25A/CDC25B/CDKN1C/CDKN2A/CHEK1/E2F3/E2F5/SFN/MAD2L1/MCM2/MCM4/ORC1/PLK1/RBL1/TGFB1/TGFB3/TTK/CDC7/CDC45/PKMYT1/CCNB2/PTTG1	30
KEGG	hsa05323	Rheumatoid arthritis	25/538	93/8076	9.3354e-10	1.40031e-07	9.97414e-08	CD86/CSF1/CTSK/CXCL1/HLA-DMB/HLA-DOA/HLA-DOB/HLA-DPA1/HLA-DQA1/HLA-DQA2/HLA-DRA/ICAM1/CXCL8/IL18/ITGB2/LTB/MMP1/CCL2/CCL20/CXCL6/CXCL5/TGFB1/TGFB3/TLR2/TNFSF13B	25
KEGG	hsa00010	Glycolysis / Gluconeogenesis	19/538	67/8076	3.85692e-08	3.85692e-06	2.74721e-06	ADH1C/ADH4/ALDOA/ALDOB/ENO1/ENO2/ENO3/FBP1/G6PC/HK2/HK3/LDHB/PCK2/PFKM/PFKP/PKM/HKDC1/ACSS1/G6PC3	19
KEGG	hsa04512	ECM-receptor interaction	21/538	88/8076	1.97459e-07	1.48094e-05	1.05485e-05	CD44/COL1A1/COL1A2/COL4A5/COL6A2/COL6A3/COL9A2/COMP/TNC/ITGA2/ITGA3/ITGAV/ITGB4/LAMA5/LAMB1/LAMC1/LAMC2/SPP1/THBS2/NPNT/AGRN	21
KEGG	hsa05230	Central carbon metabolism in cancer	18/538	70/8076	4.48595e-07	2.69157e-05	1.91715e-05	FGFR1/G6PD/GLS/HIF1A/HK2/HK3/LDHB/PDGFRA/PFKM/PFKP/PIK3CD/PKM/SLC1A5/SLC2A1/SLC16A3/AKT3/GLS2/HKDC1	18
KEGG	hsa00051	Fructose and mannose metabolism	12/538	33/8076	6.58036e-07	2.83503e-05	2.01934e-05	ALDOA/ALDOB/AKR1B1/FBP1/HK2/HK3/PFKFB1/PFKFB3/PFKM/PFKP/AKR1B10/HKDC1	12
KEGG	hsa04145	Phagosome	28/538	152/8076	6.61507e-07	2.83503e-05	2.01934e-05	COMP/CYBB/FCGR2A/FCGR3A/HLA-DMB/HLA-DOA/HLA-DOB/HLA-DPA1/HLA-DQA1/HLA-DQA2/HLA-DRA/ITGA2/ITGAM/ITGAV/ITGB2/MSR1/NCF2/THBS2/TLR2/TUBA3C/TUBA1A/MRC2/TUBA1B/TUBB4A/CD209/TUBB6/TUBA1C/TUBB2B	28
KEGG	hsa04974	Protein digestion and absorption	22/538	103/8076	7.97649e-07	2.99119e-05	2.13056e-05	ATP1A1/ATP1B3/FXYD2/COL1A1/COL1A2/COL3A1/COL4A5/COL5A1/COL5A2/COL6A2/COL6A3/COL9A2/COL12A1/COL16A1/CPA1/CPA2/KCNQ1/PRSS2/SLC1A5/KCNK5/SLC7A7/SLC7A8	22
KEGG	hsa05140	Leishmaniasis	18/538	77/8076	2.03844e-06	6.79479e-05	4.8398e-05	CYBB/FCGR2A/FCGR3A/HLA-DMB/HLA-DOA/HLA-DOB/HLA-DPA1/HLA-DQA1/HLA-DQA2/HLA-DRA/ITGAM/ITGB2/NCF2/MAPK13/TGFB1/TGFB3/TLR2/MARCKSL1	18
KEGG	hsa04510	Focal adhesion	32/538	201/8076	3.05992e-06	9.17976e-05	6.53857e-05	BIRC3/CCND2/COL1A1/COL1A2/COL4A5/COL6A2/COL6A3/COL9A2/COMP/FLNA/FLNC/HGF/TNC/ITGA2/ITGA3/ITGAV/ITGB4/LAMA5/LAMB1/LAMC1/LAMC2/PDGFRA/PGF/PIK3CD/RAC2/SPP1/SRC/THBS2/VAV1/AKT3/MYL9/PDGFD	32
KEGG	hsa05150	Staphylococcus aureus infection	20/538	96/8076	3.80348e-06	0.000103731	7.38858e-05	C1QC/C3AR1/CFD/FCGR2A/FCGR3A/FPR3/HLA-DMB/HLA-DOA/HLA-DOB/HLA-DPA1/HLA-DQA1/HLA-DQA2/HLA-DRA/ICAM1/ITGAM/ITGB2/KRT17/KRT19/PTAFR/KRT20	20
KEGG	hsa04066	HIF-1 signaling pathway	21/538	109/8076	8.05665e-06	0.000201416	0.000143465	ALDOA/ALDOB/CYBB/EDN1/ENO1/ENO2/ENO3/EPO/HIF1A/HK2/HK3/HMOX1/LDHB/PFKFB3/PFKM/PFKP/PIK3CD/SLC2A1/AKT3/HKDC1/EGLN3	21
KEGG	hsa04610	Complement and coagulation cascades	18/538	85/8076	9.11127e-06	0.00021026	0.000149764	SERPINC1/C1QC/C3AR1/C6/CFD/F3/F9/F13A1/ITGAM/ITGAX/ITGB2/KNG1/PLAU/PLAUR/PROCR/CFHR4/CFHR3/VSIG4	18
KEGG	hsa04672	Intestinal immune network for IgA production	13/538	49/8076	1.24717e-05	0.000267251	0.000190357	CD86/HLA-DMB/HLA-DOA/HLA-DOB/HLA-DPA1/HLA-DQA1/HLA-DQA2/HLA-DRA/CCL25/TGFB1/CXCR4/TNFSF13B/CCL28	13
KEGG	hsa04933	AGE-RAGE signaling pathway in diabetic complications	19/538	100/8076	2.66088e-05	0.000532175	0.000379058	COL1A1/COL1A2/COL3A1/COL4A5/CYBB/EDN1/F3/ICAM1/CXCL8/MMP2/PIK3CD/PRKCD/MAPK13/CCL2/TGFB1/TGFB3/AKT3/PLCB1/PLCD3	19
KEGG	hsa04151	PI3K-Akt signaling pathway	44/538	354/8076	3.73017e-05	0.000699406	0.000498173	CCND2/CCNE1/COL1A1/COL1A2/COL4A5/COL6A2/COL6A3/COL9A2/COMP/CSF1/CSF1R/EPO/FGFR1/G6PC/GNG4/GYS2/HGF/TNC/IL2RG/ITGA2/ITGA3/ITGAV/ITGB4/JAK3/LAMA5/LAMB1/LAMC1/LAMC2/PCK2/PDGFRA/PGF/PIK3CD/SPP1/SYK/TGFA/THBS2/TLR2/LPAR2/OSMR/AKT3/GNB4/PDGFD/CREB3L1/G6PC3	44
KEGG	hsa05166	Human T-cell leukemia virus 1 infection	31/538	219/8076	4.82358e-05	0.00085122	0.000606308	BUB1B/TSPO/CCND2/CCNE1/CDC20/CDKN2A/CHEK1/E2F3/HLA-DMB/HLA-DOA/HLA-DOB/HLA-DPA1/HLA-DQA1/HLA-DQA2/HLA-DRA/ICAM1/IL2RG/ITGB2/JAK3/MAD2L1/MMP7/MSX1/PIK3CD/SLC2A1/SPI1/TGFB1/TGFB3/CCNB2/PTTG1/AKT3/CREB3L1	31
KEGG	hsa04666	Fc gamma R-mediated phagocytosis	18/538	97/8076	5.98798e-05	0.000997997	0.000710854	FCGR2A/FCGR3A/HCK/LIMK1/MARCKS/MYO10/PIK3CD/PRKCD/PTPRC/RAC2/SYK/VAV1/PLPP2/SPHK1/WASF1/AKT3/ASAP1/MARCKSL1	18
KEGG	hsa01200	Carbon metabolism	20/538	118/8076	9.03569e-05	0.00142669	0.0010162	AGXT/ALDOA/ALDOB/ENO1/ENO2/ENO3/FBP1/G6PD/HK2/HK3/ME1/PFKM/PFKP/PKM/TKT/TKTL1/SDS/HAO2/HKDC1/ACSS1	20
KEGG	hsa05146	Amoebiasis	18/538	102/8076	0.00011823	0.00173658	0.00123693	COL1A1/COL1A2/COL3A1/COL4A5/GNA15/CXCL1/CXCL8/ITGAM/ITGB2/LAMA5/LAMB1/LAMC1/LAMC2/PIK3CD/TGFB1/TGFB3/TLR2/PLCB1	18
KEGG	hsa00830	Retinol metabolism	14/538	68/8076	0.000123811	0.00173658	0.00123693	ADH1C/ADH4/CYP1A1/CYP1A2/CYP2A6/CYP2B6/CYP2C8/CYP2C9/CYP3A4/CYP3A5/CYP4A11/RDH16/CYP2S1/CYP4A22	14
KEGG	hsa00052	Galactose metabolism	9/538	31/8076	0.000129369	0.00173658	0.00123693	AKR1B1/G6PC/HK2/HK3/PFKM/PFKP/AKR1B10/HKDC1/G6PC3	9
KEGG	hsa05145	Toxoplasmosis	19/538	112/8076	0.000133138	0.00173658	0.00123693	ALOX5/BIRC3/HLA-DMB/HLA-DOA/HLA-DOB/HLA-DPA1/HLA-DQA1/HLA-DQA2/HLA-DRA/LAMA5/LAMB1/LAMC1/LAMC2/MAPK13/TGFB1/TGFB3/TLR2/AKT3/LY96	19
KEGG	hsa05152	Tuberculosis	26/538	180/8076	0.000139331	0.00174164	0.00124053	FCER1G/FCGR2A/FCGR3A/HLA-DMB/HLA-DOA/HLA-DOB/HLA-DPA1/HLA-DQA1/HLA-DQA2/HLA-DRA/IL18/ITGAM/ITGAX/ITGB2/LSP1/MAPK13/SRC/SYK/TGFB1/TGFB3/TLR2/RIPK2/SPHK1/MRC2/AKT3/CD209	26
KEGG	hsa04540	Gap junction	16/538	88/8076	0.000195466	0.00230015	0.00163835	CDK1/GJA1/GUCY1A1/GUCY1B1/ITPR3/PDGFRA/SRC/TUBA3C/TUBA1A/TUBA1B/TUBB4A/PLCB1/PDGFD/TUBB6/TUBA1C/TUBB2B	16
KEGG	hsa04973	Carbohydrate digestion and absorption	11/538	47/8076	0.000199346	0.00230015	0.00163835	ATP1A1/ATP1B3/FXYD2/G6PC/HK2/HK3/PIK3CD/AKT3/PLCB1/HKDC1/G6PC3	11
KEGG	hsa05205	Proteoglycans in cancer	28/538	205/8076	0.000207126	0.00230139	0.00163924	CD44/COL1A1/COL1A2/FGFR1/FLNA/FLNC/HGF/HIF1A/ITGA2/ITGAV/ITPR3/LUM/MMP2/MMP9/PIK3CD/PLAU/PLAUR/MAPK13/SLC9A1/SRC/TGFB1/TLR2/VAV1/FZD1/FZD6/FZD7/IQGAP1/AKT3	28
KEGG	hsa04640	Hematopoietic cell lineage	17/538	99/8076	0.00025563	0.00264835	0.00188637	CD7/CD37/CD44/CSF1/CSF1R/EPO/HLA-DMB/HLA-DOA/HLA-DOB/HLA-DPA1/HLA-DQA1/HLA-DQA2/HLA-DRA/ITGA2/ITGA3/ITGAM/CD24	17
KEGG	hsa04976	Bile secretion	16/538	90/8076	0.000256007	0.00264835	0.00188637	AQP8/ATP1A1/ATP1B3/FXYD2/CFTR/CYP3A4/ABCB4/SCTR/SLC2A1/SLC9A1/SLC10A1/SLC22A1/ABCC4/SLC27A5/NCEH1/SLC51A	16
KEGG	hsa05144	Malaria	11/538	50/8076	0.00035625	0.0035399	0.0025214	COMP/HGF/ICAM1/CXCL8/IL18/ITGB2/CCL2/TGFB1/TGFB3/THBS2/TLR2	11
KEGG	hsa01230	Biosynthesis of amino acids	14/538	75/8076	0.00036579	0.0035399	0.0025214	ALDOA/ALDOB/ASNS/CTH/ENO1/ENO2/ENO3/PFKM/PFKP/PKM/PYCR1/TKT/TKTL1/SDS	14
KEGG	hsa00980	Metabolism of xenobiotics by cytochrome P450	14/538	77/8076	0.00048453	0.00454247	0.00323551	ADH1C/ADH4/CYP1A1/CYP1A2/CYP2A6/CYP2A13/CYP2B6/CYP2C9/CYP2D6/CYP3A4/CYP3A5/GSTM1/GSTP1/CYP2S1	14
KEGG	hsa00030	Pentose phosphate pathway	8/538	30/8076	0.000581407	0.00528552	0.00376477	ALDOA/ALDOB/FBP1/G6PD/PFKM/PFKP/TKT/TKTL1	8
KEGG	hsa05215	Prostate cancer	16/538	97/8076	0.000612918	0.0054081	0.00385209	CCNE1/E2F3/ETV5/FGFR1/GSTP1/MMP9/PDGFRA/PIK3CD/PLAU/SPINT1/SRD5A2/TGFA/AKT3/LEF1/PDGFD/CREB3L1	16
KEGG	hsa05310	Asthma	8/538	31/8076	0.000738637	0.00633118	0.00450957	FCER1G/HLA-DMB/HLA-DOA/HLA-DOB/HLA-DPA1/HLA-DQA1/HLA-DQA2/HLA-DRA	8
KEGG	hsa00590	Arachidonic acid metabolism	12/538	63/8076	0.000785773	0.00654811	0.00466409	ALOX5/CYP2B6/CYP2C8/CYP2C9/CYP4A11/PTGDS/PTGIS/TBXAS1/PTGES/PLA2G2D/CYP4A22/GPX8	12
KEGG	hsa04514	Cell adhesion molecules	21/538	149/8076	0.000832036	0.00674624	0.00480521	CD86/CLDN4/VCAN/HLA-DMB/HLA-DOA/HLA-DOB/HLA-DPA1/HLA-DQA1/HLA-DQA2/HLA-DRA/ICAM1/ITGAM/ITGAV/ITGB2/NRCAM/PDCD1/PTPRC/SELL/MPZL1/CLDN10/VTCN1	21
KEGG	hsa04061	Viral protein interaction with cytokine and cytokine receptor	16/538	100/8076	0.000863921	0.00682043	0.00485806	CCR1/CSF1/CSF1R/CXCL1/IL2RG/CXCL8/IL18/CCL2/CCL19/CCL20/CCL25/CXCL6/CXCL5/CXCR4/CXCL14/CCL28	16
KEGG	hsa05222	Small cell lung cancer	15/538	92/8076	0.00101768	0.00782829	0.00557594	BIRC3/BAK1/CCNE1/CKS2/COL4A5/E2F3/ITGA2/ITGA3/ITGAV/LAMA5/LAMB1/LAMC1/LAMC2/PIK3CD/AKT3	15
KEGG	hsa05321	Inflammatory bowel disease	12/538	65/8076	0.00105005	0.00787541	0.0056095	HLA-DMB/HLA-DOA/HLA-DOB/HLA-DPA1/HLA-DQA1/HLA-DQA2/HLA-DRA/IL2RG/IL18/TGFB1/TGFB3/TLR2	12
KEGG	hsa04668	TNF signaling pathway	17/538	112/8076	0.00111044	0.00812518	0.00578741	JAG1/BIRC3/CSF1/EDN1/CXCL1/ICAM1/LIF/MMP9/MMP14/PIK3CD/MAPK13/CCL2/CCL20/CXCL6/CXCL5/AKT3/CREB3L1	17
KEGG	hsa03320	PPAR signaling pathway	13/538	78/8076	0.00176386	0.0123144	0.00877129	APOC3/CYP4A11/CYP8B1/FABP3/FABP5/ME1/MMP1/PCK2/PLTP/SLC27A5/SCD5/APOA5/CYP4A22	13
KEGG	hsa05416	Viral myocarditis	11/538	60/8076	0.00178339	0.0123144	0.00877129	CD86/HLA-DMB/HLA-DOA/HLA-DOB/HLA-DPA1/HLA-DQA1/HLA-DQA2/HLA-DRA/ICAM1/ITGB2/RAC2	11
KEGG	hsa04922	Glucagon signaling pathway	16/538	107/8076	0.00180611	0.0123144	0.00877129	FBP1/G6PC/GCGR/GYS2/ITPR3/LDHB/PCK2/PFKFB1/PFKM/PFKP/PKM/SLC2A1/AKT3/PLCB1/CREB3L1/G6PC3	16
KEGG	hsa04062	Chemokine signaling pathway	24/538	192/8076	0.0020247	0.013498	0.00961439	CCR1/FGR/GNG4/CXCL1/HCK/CXCL8/JAK3/PIK3CD/PRKCD/RAC2/CCL2/CCL19/CCL20/CCL25/CXCL6/CXCL5/SRC/VAV1/CXCR4/CXCL14/AKT3/PLCB1/CCL28/GNB4	24
KEGG	hsa00500	Starch and sucrose metabolism	8/538	36/8076	0.00210979	0.0136848	0.00974739	G6PC/GYS2/HK2/HK3/TREH/GBA3/HKDC1/G6PC3	8
KEGG	hsa04926	Relaxin signaling pathway	18/538	129/8076	0.00214395	0.0136848	0.00974739	COL1A1/COL1A2/COL3A1/COL4A5/EDN1/GNA15/GNG4/MMP1/MMP2/MMP9/PIK3CD/MAPK13/SRC/TGFB1/AKT3/PLCB1/GNB4/CREB3L1	18
KEGG	hsa00982	Drug metabolism - cytochrome P450	12/538	71/8076	0.0023178	0.0144862	0.0103183	ADH1C/ADH4/CYP1A2/CYP2A6/CYP2B6/CYP2C8/CYP2C9/CYP2D6/CYP3A4/CYP3A5/GSTM1/GSTP1	12
KEGG	hsa05204	Chemical carcinogenesis	13/538	82/8076	0.00279614	0.0171192	0.0121937	ADH1C/ADH4/CYP1A1/CYP1A2/CYP2A6/CYP2A13/CYP2C8/CYP2C9/CYP3A4/CYP3A5/GSTM1/GSTP1/CYP3A43	13
KEGG	hsa05130	Pathogenic Escherichia coli infection	24/538	197/8076	0.00285507	0.0171304	0.0122017	BAK1/CLDN4/FCGR2A/NCKAP1L/CXCL8/IL18/MYO10/MAPK13/SRC/TUBA3C/WIPF1/TUBA1A/NCK2/WASF1/CLDN10/LPAR2/ARHGEF2/TUBA1B/TUBB4A/CYTH4/PYCARD/TUBB6/TUBA1C/TUBB2B	24
KEGG	hsa05330	Allograft rejection	8/538	38/8076	0.00303145	0.0178321	0.0127015	CD86/HLA-DMB/HLA-DOA/HLA-DOB/HLA-DPA1/HLA-DQA1/HLA-DQA2/HLA-DRA	8
KEGG	hsa04964	Proximal tubule bicarbonate reclamation	6/538	23/8076	0.00322947	0.0186315	0.0132709	ATP1A1/ATP1B3/FXYD2/GLS/PCK2/GLS2	6
KEGG	hsa04611	Platelet activation	17/538	124/8076	0.00339603	0.0192228	0.0136921	COL1A1/COL1A2/COL3A1/FCER1G/FCGR2A/GUCY1A1/GUCY1B1/ITGA2/ITPR3/PIK3CD/MAPK13/SRC/SYK/TBXAS1/AKT3/PLCB1/FERMT3	17
KEGG	hsa04218	Cellular senescence	20/538	156/8076	0.00346388	0.0192438	0.013707	CCNB1/CCND2/CCNE1/CDK1/CDC25A/CDKN2A/CHEK1/E2F3/E2F5/FOXM1/CXCL8/ITPR3/MYBL2/PIK3CD/MAPK13/RBL1/TGFB1/TGFB3/CCNB2/AKT3	20
KEGG	hsa04810	Regulation of actin cytoskeleton	25/538	218/8076	0.00526136	0.0286983	0.0204413	FGFR1/NCKAP1L/ITGA2/ITGA3/ITGAM/ITGAV/ITGAX/ITGB2/ITGB4/KNG1/LIMK1/PDGFRA/PFN2/PIK3CD/RAC2/SLC9A1/SRC/VAV1/CXCR4/IQGAP1/WASF1/LPAR2/MYL9/ENAH/PDGFD	25
KEGG	hsa05332	Graft-versus-host disease	8/538	42/8076	0.00578765	0.0310052	0.0220844	CD86/HLA-DMB/HLA-DOA/HLA-DOB/HLA-DPA1/HLA-DQA1/HLA-DQA2/HLA-DRA	8
KEGG	hsa04940	Type I diabetes mellitus	8/538	43/8076	0.00670683	0.0352991	0.0251429	CD86/HLA-DMB/HLA-DOA/HLA-DOB/HLA-DPA1/HLA-DQA1/HLA-DQA2/HLA-DRA	8
KEGG	hsa05165	Human papillomavirus infection	34/538	331/8076	0.00732725	0.0377293	0.0268739	JAG1/BAK1/CCND2/CCNE1/COL1A1/COL1A2/COL4A5/COL6A2/COL6A3/COL9A2/COMP/DLG3/TNC/ITGA2/ITGA3/ITGAV/ITGB4/LAMA5/LAMB1/LAMC1/LAMC2/PIK3CD/PKM/RBL1/SPP1/THBS2/FZD1/FZD6/FZD7/IKBKE/AKT3/HEYL/HES4/CREB3L1	34
KEGG	hsa04972	Pancreatic secretion	14/538	102/8076	0.0074201	0.0377293	0.0268739	ATP1A1/ATP1B3/FXYD2/CFTR/CPA1/CPA2/ITPR3/KCNQ1/PRSS2/SCTR/SLC9A1/SLC12A2/PLCB1/PLA2G2D	14
KEGG	hsa05132	Salmonella infection	27/538	249/8076	0.00806562	0.0403281	0.0287249	ANXA2/BIRC3/BAK1/FLNA/FLNC/NCKAP1L/CXCL8/IL18/PFN2/PIK3CD/MAPK13/PTPRC/TLR2/TUBA3C/TUBA1A/RIPK2/AKT3/TUBA1B/TUBB4A/MYL9/LY96/CYTH4/PYCARD/LEF1/TUBB6/TUBA1C/TUBB2B	27
KEGG	hsa04670	Leukocyte transendothelial migration	15/538	114/8076	0.00839193	0.0412718	0.0293971	CLDN4/CYBB/ICAM1/ITGAM/ITGB2/MMP2/MMP9/NCF2/PIK3CD/MAPK13/RAC2/VAV1/CXCR4/CLDN10/MYL9	15
KEGG	hsa04657	IL-17 signaling pathway	13/538	94/8076	0.00910886	0.0440751	0.0313939	CXCL1/CXCL8/MMP1/MMP9/MAPK13/S100A8/S100A9/CCL2/CCL20/CXCL6/CXCL5/IKBKE/MUC5B	13
KEGG	hsa04918	Thyroid hormone synthesis	11/538	75/8076	0.0103461	0.0492673	0.0350922	ATP1A1/ATP1B3/FXYD2/ITPR3/TTR/PLCB1/DUOX2/CREB3L1/IYD/DUOXA2/GPX8	11
